# Supplementary material for: The prion-like domain of Drosophila Imp promotes axonal transport of RNP granules in vivo
Source: Nat Commun. 2019 Jun 13;10:2593. doi: 10.1038/s41467-019-10554-w (PMC6565635; doi:10.1038/s41467-019-10554-w)
Supplement: Supplementary file 6 — Source Data [file 41467_2019_10554_MOESM6_ESM.xlsx]

## Sheet: Fig.1c_Circular Dichroism
MRE	Imp PLD	Synuclein
240	-792.7971	-347.08
239	-892.2894	-547.95
238	-924.0888	-875.8
237	-1020.943	-809.1
236	-1177.254	-937.41
235	-1450.61	-1055.68
234	-1738.996	-1274.22
233	-1964.175	-1421.01
232	-2119.651	-1438.95
231	-2210.982	-1653.04
230	-2334.531	-1755.36
229	-2359.36	-2118.23
228	-2451.695	-2412.38
227	-2676.247	-2184.26
226	-2923.666	-2348.13
225	-3061.12	-2363.45
224	-3155.549	-2190.38
223	-3205.993	-2211.11
222	-3257.615	-2521.66
221	-3331.68	-2633.66
220	-3425.92	-2760.75
219	-3641.891	-2918.11
218	-3812	-2589.11
217	-4121.455	-2766.7
216	-4433.76	-2933.65
215	-4888.029	-3544.22
214	-5513.251	-3435.78
213	-6187.127	-3505.58
212	-6709.716	-4066.69
211	-7530.007	-4918.33
210	-8560.262	-5518.01
209	-9838.443	-6575.53
208	-11204.67	-7772.42
207	-12817.06	-9166.94
206	-14334.44	-11161.8
205	-15652.8	-13103.24
204	-16791.71	-14244.74
203	-18190.98	-15458.36
202	-19139.2	-17118.42
201	-20104.58	-18929.46
200	-20672.44	-20639.03
199	-20744.87	-21799.83
198	-19877.24	-22136.64
197	-18577.02	-22072.06
196	-17207.42	-21153.27
195	-15376.44	-20384.87
194	-13168.73	-19398.81
193	-10639.93	-17021.78
192	-8256.378	-15617.58
191	-6154.676	-13034.12
190	-4485.236	-10471.2

## Sheet: Fig. 2h_MARCM_numbers
	ctrl	imp7	imp7;UAS-GFP-imp	imp7;UAS-GFP-impDPLD
elongated	32	45	156	86
defective growth	1	40	49	62

## Sheet: Fig.3cfi_norm signal intensity
201Y>Imp_wt	201Y>Imp_ΔQ		G080	G080-ΔPLD		201>hIMP1	201Y>hIMP1-drosPLD
0.7106138	0.851135		1.641405	0.3218848		1.14101	2.89745
1.368267	0.3194782		0.836028	0.2325384		0.9247441	3.401562
1.127708	0.3733553		1.040402	0.4538617		0.997339	2.029402
1.024915	0.3659884		1.182725	0.2670997		0.9369065	2.235648
0.8069042	0.4365135		1.029409	0.3057892		0.5505646	1.787359
1.036096	0.3561561		0.8268322	0.4036063		1.545915	2.621693
0.9254962	0.352022		0.9512388	0.2194912		0.9035208	2.349281
0.7651415	0.6663755		1.080323	0.407793		1.002681	3.221046
1.270824	0.3585863		0.8437464	0.4250229		1.140153	2.651932
1.051814	0.3612279		0.909115	0.3192457		1.148764	2.261335
0.9122211	0.2000435		1.114444	0.2927965		0.708402	2.270636
0.8985251	0.2682088		0.8995606	0.1011267			4.443905
0.8189263	0.7379839		1.145731	0.1776481
1.009799	0.8692031		0.8977674	0.1614472
0.7776035	0.4199103		0.2056097	0.3742725
0.8981606	0.7051719		0.1907382	0.2735122
1.473523	0.9278823		0.6101477	0.6120071
1.123463	0.4676108		0.6429314	0.7547236
0.8985251	0.7989432		1.512874	0.2130825
0.8189263	0.4199103		1.703355	0.6548833
1.009799	0.7051719		1.254603	0.158161
0.7776035	0.9278823		1.70339	0.1451723
0.8981606	0.4676108		0.7776254	0.2990648
1.473523	0.7989432		1.447686	0.2073873
1.123463			0.301019	0.6073499
			0.7112252	0.2814638
			0.5115513	0.4939064
			0.4872707	0.283659
			1.439526	0.2532956
			1.639585	0.440402
			1.175422	0.3034655
			1.206858	0.009819479
			1.079858

## Sheet: Fig.4fg_norm signal intensities
201Y>Imp wt	201Y>Imp Scr1	201Y>ImpScr2		201Y>Imp wt	201Y> Imp-Nter-PLD
0.790058	0.747821	1.060304		0.8125684	1.469679
1.058502	0.59949	0.975908		0.8699661	1.238541
1.088239	1.118643	1.14374		0.9807146	0.7990545
1.059735	1.040913	0.690738		1.141228	1.130297
1.081979	0.755019	0.779354		1.103995	0.6752228
1.375115	0.63043	0.819294		1.434323	0.7109676
0.703396		0.863619		0.806501	1.401755
0.842977		1.052006		0.850704	1.193988
					1.175666

## Sheet: Fig6c_number of motile granules
	G080_Antero	G080_Retro	G080_bidir	G080-CRISPR-ΔPLD_Antero	G080-CRISPR-ΔPLD_Retro	G080-CRISPR-ΔPLD_bidir
movie#1	45	23	49	9	2	0
movie#2	24	17	15	6	2	0
movie#3	37	39	6	4	2	3
movie#4	5	2	1	9	6	5
movie#5	1	0	3	15	6	8
movie#6	11	5	2	10	6	3
movie#7	10	0	1	26	7	2
movie#8	27	7	3	34	19	9
movie#9	18	19	7	15	17	5
movie#10	3	3	0	7	1	1
movie#11	0	1	0	2	1	0
movie#12	0	0	0	3	0	0
movie#13	8	5	4	6	3	0
movie#14	6	6	1	8	3	2
movie#15	11	3	2	7	5	1
movie#16	11	20	7	5	0	0
movie#17	0	0	0

## Sheet: Fig.6d_Mean velocities
G080_Antero	G080-CRISPR-ΔPLD_Antero		G080_Retro	G080-CRISPR-ΔPLD_Retro
0.39954	0.1277506		0.09729198	0.7131651
0.1439757	0.1277506		0.06312234	1.019446
0.2695366	0.3690915		0.06611172	1.040577
0.2109153	0.1927346		0.3399242	0.1942692
0.01040415	0.04606114		0.1431466	0.0850708
0.0944394	0.08599477		0.02524893	0.01505556
0.08913294	0.2038013		0.1016173	0.7487018
0.2390866	0.3808788		0.445858	0.2586753
0.4095554	0.451757		0.02509259	0.4689026
0.1454798	0.2093992		0.3538856	0.2881281
0.5428358	1.066271		0.4827178	0.5817979
0.6205701	1.056574		0.02878822	0.07362035
0.006452381	0.104104		0.3114177	0.5457509
0.197449	0.9356807		0.3514755	0.7690132
0.1996104	0.1022504		0.1315273	0.5763177
0.04448401	0.482013		0.1355	0.4090016
0.6163628	0.569642		0.05018519	0.114229
0.3137187	0.3067345		0.2028481	0.3753524
0.8625569	0.2524893		0.06980303	0.1687566
0.09527919	0.08851284		0.02456743	0.1031547
0.01692972	0.6834957		0.2619083	0.5910624
0.06125883	0.2890667		0.134661	0.1625411
0.1264667	0.3161667		0.3694015	0.4516667
1.007373	0.276793		0.03636406	0.07981154
0.3029872	0.1587987		0.3250048	0.232098
0.009415601	0.1400248		0.03133946	1.510427
0.1901538	0.4921394		0.05976885	0.9570645
0.08107664	0.3417479		0.1445039	0.9583958
0.2107946	0.4954908		0.05202076	0.7282906
0.4296772	0.9883944		0.06868453	0.198253
0.006421619	0.1588444		0.1732836	0.8369373
0.06022222	0.3578665		0.200887	0.8220829
0.1359216	0.482013		0.003548628	0.4973463
0.09033334	0.1785369		0.1469188	0.2258333
0.4827178	0.4346222		0.00322619	0.1845937
0.01231818	0.323817		0.3763889	0.1922902
0.3478781	0.02303057		0.0186227	0.1146597
0.1022504	0.1085998		0.2310734	0.1862269
0.3926009	1.033727		0.181267	0.1507436
0.3533408	0.3011111		0.06582516	0.6639825
0.05757643	0.09103633		0.3142846	0.09936667
0.4952912	0.2148386		0.7899506	0.07524254
0.2790867	0.6646649		0.01976042	0.2789344
1.161719	0.1068426		0.2803701	0.2278319
0.2714179	0.1834123		0.3304139	0.2413589
0.9202535	0.4218243		1.230694	0.3214555
0.6026925	1.210452		0.2647595	0.07904167
0.1720554	0.8408312		0.5079054	0.3466049
0.03099481	0.2747381		0.5698954	0.01368757
0.1806667	0.1656111		0.2822917	0.2577096
0.1724765	0.2524893		0.1371296	0.2862316
0.1032053	0.0575272		0.3439791	0.1806667
0.380916	1.314206		1.108796	0.395853
0.1279279	0.6807339		1.174686	0.6546246
0.2559969	0.8917161		1.630455	0.6069089
0.2763833	1.265025		0.292326	0.271
0.0847356	0.1359697		0.1321656	0.2733983
0.06745985	0.1737596		0.07213981	0.3447135
0.3632295	0.2713808		0.1628507	0.6236027
0.4556479	0.8002138		0.1932822	0.5721111
0.04958385	0.4366111		0.154976	0.1187398
0.05569268	0.4134114		0.1546258	0.284821
0.7190506	0.2222926		0.7015388	0.01510774
0.02316476	0.4763959		0.6925722	0.5074973
0.0177359	0.169375		0.1916259	0.643724
0.3190215	0.06093224		0.1546258	0.1375916
0.4823802	0.377385		0.2813309	0.3405219
0.7339583	0.1332415		0.5630286	1.400021
0.5669372	0.1078471		0.3919689	0.5925944
0.183638	0.5197984		0.3343935	0.547039
0.2224659	0.1376299		0.6522723	0.6287385
0.3296857	0.05010792		0.3090059	0.5105345
0.2184872	0.1277506		0.1535371	0.3002819
0.8888199	0.7559328		0.3690915	0.3664142
1.180506	0.9846748		0.1506496	0.2673156
0.1886138	0.4082388		0.5205201	0.5091628
0.5348008	0.2129177		0.3513723	0.1919214
0.5180648	0.1583799		0.03700582	0.6303587
0.5383414	0.1656539		0.3820551	0.06059744
0.2261155	0.07211036		0.4280123	0.391456
1.025554	0.321851		0.1375916	0.9834888
0.8177693	0.006022222		0.5127738	1.276885
0.1337064	0.06377626		0.3119444	1.358759
0.431454	0.03366525		0.4695474	0.3724539
0.2989627	0.5274402		0.5367047	0.569642
0.2035634	1.09254		0.1428993	0.6828321
0.3093953	0.8911122		0.7204678	0.2272404
0.6211443	0.3475845		0.208083	0.3775914
0.8292267	0.942702		0.3977631	0.2650002
0.01494629	0.09605294		0.5472674	0.3785656
0.5263661	0.07676857		0.09922744	0.4519489
0.03921721	0.1265473		0.5610215
0.001129167	0.05322943		0.7769192
0.3811762	0.1204445		0.1986321
0.6440211	0.2129177		0.3234419
0.8810395	0.2095266		0.4798958
0.6290989	0.3724539		0.3179762
1.749621	0.3834182		0.5523563
1.855746	0.6721256		0.2979631
0.1236088	0.1485187		0.08180031
0.2913162	0.2776107		0.6716406
0.3783768	0.2171996		0.6515008
0.0410606	0.7586454		0.9741352
0.428224	0.02779771		0.1563009
0.557081	0.1499899		0.5339949
0.05223107	0.1644092		0.3640775
0.03073522	1.030948		0.3137377
0.3529989	0.145537		0.2331668
0.08142537	0.01505556		0.4686899
0.1704081	0.2045008		0.2198575
0.6377943	0.1808924		0.414233
0.3615097	0.04516667		0.476717
0.5064374	0.3100586		0.03271674
0.1470213	0.3951904		0.1833134
0.63324	0.1895446		0.2854448
0.6904349	0.09977642		0.3315642
0.6380627	0.2683756		0.09302814
0.5219877	0.2864515		0.1513065
1.263681	0.02258333		0.4164161
0.3305372	0.1831587		0.1413228
0.4529196	0.192618		0.07527778
0.3763889	0.009070584		0.5278041
0.6245788	0.1818152		0.4199394
0.294104	1.621131		0.3312222
0.6025985	0.8202446		1.206935
0.7955262	0.05049787		1.230014
0.2019915	0.9164432		0.2494411
0.2763833	2.289732		0.0673305
0.7845158	2.250088		0.218637
0.08599477	0.3143692		0.2077827
0.3232565	0.1011219		0.3139408
0.5338081	0.05470815		0.2469295
0.4004962	0.5213485		0.1950029
0.06387531	0.02737513		0.3357254
0.4991376	1.723582		1.129167
0.5659367	1.782832		0.4728499
1.205603	2.186039		0.2315833
0.4039829	1.147376		0.1869104
0.1812929	0.41988		0.6968787
0.4422363	0.1542918		0.02645993
0.4311255	0.3232565		0.2432299
0.1287448	0.9431881		0.2681242
0.6052259	0.9941317		0.4342686
0.3794067	0.2590256		0.6801713
0.3244638	0.2432299		0.05322943
0.518893	0.8424764		0.3048518
0.2763833	0.1821584		0.5170109
0.1064131	0.9276364		0.004754386
0.03984902	0.9977643		0.0855536
0.2502565	1.042754		0.572903
0.2130507	0.2158581		0.5607219
0.01553781	0.9581297		0.4065392
0.5874445	0.2748223		0.5438787
0.7000833	0.8199492		0.3179762
0.3072662	1.279279		0.2155628
0.04957595	0.07340456		0.4311255
0.161891	0.3721251		0.3613333
0.1456581	0.8772468		0.3790892
0.1408765	1.054732		0.2047777
0.1456581	0.5047542		0.3288183
0.575272	0.1980249		0.1737596
0.3641453	0.2252706		1.005301
0.471689	0.05131254		0.944707
0.3526023	0.7369783		0.6129993
0.9937807	0.7969229		0.9646136
0.3766899	0.9044618		0.831263
0.8047332	0.1980249		0.643702
1.153796	0.7852017		0.1916259
0.4345399	0.5669372		0.2896307
0.7164294	0.2644383		0.5060996
0.1616134	0.276793		1.008835
0.3475845	0.06584117		0.8853704
0.2856591	0.331773		0.7831241
0.09405539	0.1513065		0.2364519
0.1544227	0.5704606		0.3315642
0.597294	0.1632338		0.2348667
0.5307083	0.4932275		0.1124238
0.423582	0.6143331		0.08569773
0.8093674			0.3724539
0.3165249			0.252963
0.1393647			0.3838429
0.1662941			0.4053832
0.6330499			0.5230858
0.3231992			0.07750322
0.6089215			0.5637295
0.5879383			0.4973463
0.07055259			0.3245007
0.058484			0.3434226
0.4022649			0.3762383
0.2574896			0.0673305
1.147486			0.3999137
1.1871			0.2693549
0.05727737
0.6174614
0.5811523
0.4539194
0.3549396
0.5645834
0.3569151
0.618928
0.6222723
0.5025038
0.5745229
0.7734249
1.367598
0.8943811
0.7332535
0.2457332
0.1577604
1.120299
1.326257
1.521803
0.4376482
0.5667372
0.3305372
0.3905749
0.08107664
0.6059744
0.9432278
0.5811523
1.672455
0.2183004
0.03641453
1.235382
0.7265768
0.7082515
0.1837765
1.023999
0.4259141
0.978685
0.3161667
1.631636
0.2145417
0.6024104
0.2698475
0.1644092
0.07571313
0.7571313
1.22015
1.057753
0.2407358
0.1415968
1.221381
0.2680565
0.5889013
0.4904234
0.2979631
0.6363533
0.5477331
0.04697404
0.4519175
0.5335702
0.2577096
1.237856
0.03332966
1.00094
0.5332728
0.104104
0.8059997
0.1414842
0.08599477
0.1671438
0.4596262
0.4975719
0.443053
0.359131
0.3466049
0.09510804
0.5126765
0.177936
0.02019915

## Sheet: Fig.7dh_numbers of granules
Imp wt	Imp ΔPLD		hIMP1	hIMP1-drosPLD
14	30		33	17
5	52		41	3
14	24		68	28
20	37		20	18
10	42		30	24
21	25		18	12
12	22		12	25
19	33		28	54
33	32		34	25
13	14		41	39
7	12		30	19
7	28		41	9
10	39		23	42
8	41		17	39
8	60		46	19
13	37		31	33
13	42		17	39
19	25		17	12
39	42		27	24
28	104		9	22
53	18		32	16
19	39		24	34
11	78		41	32
23	49		32	44
43	68		27	47
5	38		36	22
23	45		49	33
23	32		51	52
11	62		36	45
16	43		40
30	56		40	9
5	19		33	28
3	18		35	48
14	35		59	9
18	23		40	22
18	38		35	53
4	21		69	11
26	32			18
15	39			18
9	33			34
14	21			38
24	40			24
5	45			29
12	48			36
6	23			30
9	53			7
24	63			6
	25			25
	56			16
	45
	57
	37
	34
	61
	52

## Sheet: Fig.7ei_nbs of >25 pix gran
	Cells with particles >25 pixels	Cells with no particles >25 pixels
Imp wt	9	91
Imp ΔPLD	53	47
hIMP1	20	13
hIMP1-drosPLD	13	35

## Sheet: Fig.8b_FRAP in S2R+cells
Time(s)	GFP-Imp-wt																																												GFP-Imp-DPLD
0	0	0	0	0	0	0	0	0	0	0	0	0	0	0	0	0	0	0	0	0	0	0	0	0	0	0	0	0	0	0	0	0	0	0	0	0	0	0	0	0	0	0	0	0	0	0	0	0	0
0.393	0.00227489	0.02425546	-0.03023712	0.148135	0.03257154	0.09840466	0.1342565	0.1270389	0.1107588	0.04519306	0.1437854	0.00227489	0.00648142	0.1112494	-0.09478521	0.08133656	0.03862583	0.08043205	0.01700368	0.1422049	0.1798352	-0.03740078	0.05811759	0.1017838	0.07700928	0.01843886	0.06777981	-0.0487702	-0.00930418	0.07028337	0.00321021	0.03744973	0.02782791	0.05471665	0.00700428	-0.01716453	0.04128521	0.01193406	0.00573331	0.03482073	0.00584835	0.03007001	0.0462326	0.05954481	0.05043987	-0.1659695	0.2229568	0.06095085	0.1633216
0.786	0.05316934	0.08005238	-0.02482815	0.1034201	0.0527935	0.1169862	0.170828	0.1270668	0.01129138	0.09115978	0.08545119	0.05316934	0.03499575	0.1038493	0.05247102	0.04132032	0.02248176	0.07974435	0.03228793	0.1644518	0.08544116	0.1464393	0.08434964	0.09683301	0.07427461	0.07631669	0.08784751	-0.09486738	-0.1051161	0.05906412	0.04656046	0.04883756	0.04110031	0.01032936	0.0323261	0.06784423	0.1073725	0.06248621	0.03173345	0.07479315	0.04197978	0.00503966	0.06031304	0.05481803	0.08549696	-0.1113117	0.01769046	0.122559	0.1871378
1.179	0.07144255	0.08911304	0.07385219	0.1147926	0.2257578	0.07748275	0.1957272	0.3862431	0.1151584	0.162125	0.09743211	0.07144255	-0.01477304	0.1800532	0.113509	0.1524357	0.06161463	0.07287112	0.05212218	0.1294789	0.2019754	-0.024802	0.01165099	0.1362205	0.1739961	0.1217825	0.1377714	-0.08691553	0.407748	0.1436649	0.04065556	0.07092637	0.09836952	0.01895771	0.0479557	0.05323232	0.2446253	0.1077502	0.0225719	0.09143886	0.01560432	0.01549995	0.1066324	0.09517225	0.1684971	0.05507403	0.1647788	0.1172139	0.1293576
1.572	0.1875503	0.09298533	-0.0526428	0.1360346	0.2334513	0.1250392	0.2445073	0.2518025	0.02325924	0.184998	0.05195338	0.1875503	0.05541322	0.08622385	0.1294913	0.1311196	0.05108862	0.07949546	-0.00770653	0.03344271	0.0855866	0.2362426	0.1396205	0.266049	0.36284	0.1030561	0.06263089	0.05395968	0.2421053	0.1698888	0.06596587	0.1090743	0.05630591	0.02674582	0.03176415	0.05231907	0.158338	0.103467	0.05682922	0.1023016	0.01439693	0.04187256	0.1134861	0.0869567	0.256572	0.08486176	0.1964447	0.08798196	0.0317969
1.966	0.199489	0.06591867	0.00420388	0.136182	0.2938658	0.0952314	0.2253834	0.1777175	-0.04139941	0.1620425	0.2156452	0.199489	0.07381988	0.09142144	0.06160436	0.1367741	0.05908336	0.00395872	0.01372161	0.03220909	0.2035242	0.183453	-0.04477506	0.00575821	0.295991	0.1856222	0.1470313	0.2066874	0.1806913	0.1573323	0.05729444	0.07892921	0.07251958	0.05837889	0.03879828	0.05951266	0.2430342	0.09168679	0.07141943	0.1365827	0.02885716	0.05276152	0.1123203	0.08624285	0.3553092	-0.1084249	0.2533234	0.09759135	0.08895334
2.359	0.2162477	0.1421855	0.04528862	0.1240087	0.3707085	0.2031924	0.3919522	0.1796689	0.09826077	0.158888	0.1211796	0.2162477	-0.02977513	0.06586191	0.09041729	0.1429051	0.2394846	0.07669156	-0.0397423	0.0919192	0.09839843	-0.03473253	0.0755756	0.1077202	0.3502101	0.1325629	0.1461383	0.2424215	0.3268223	0.2218575	0.06015538	0.08828212	0.05682063	0.04947155	0.0412335	0.09282401	0.1759566	0.1906105	0.1147183	0.1104804	0.04130218	0.05541615	0.1345199	0.1014371	0.3737429	0.3238038	0.2414079	0.1171738	0.09974802
2.755	0.1820904	0.1511812	0.05489011	0.1322121	0.3442999	0.243882	0.2952417	0.09072754	0.1608423	0.1472701	0.2415586	0.1820904	0.06765487	-0.00109952	0.1280673	0.1477635	0.201069	0.2690683	0.1636697	0.1041634	0.074241	0.06467015	0.09773279	0.09290019	0.3460613	0.06977279	0.2156121	0.2710021	0.190488	0.1678993	0.08157813	0.07744845	0.07242136	0.1000236	0.07135304	0.08611885	0.3226411	0.2376767	0.1674416	0.1242572	0.04212632	0.07505901	0.1513135	0.0868752	0.1000986	-0.01363295	0.2439136	0.2200078	0.07515044
3.154	0.3333204	0.1024277	0.03147632	0.1909673	0.327714	0.2975192	0.2308487	0.2004705	0.113857	0.1942678	0.2700922	0.3333204	0.09198008	0.1429595	0.2216488	0.138031	0.1733553	0.1096551	0.145016	0.1290014	0.1588218	0.2926258	0.00252554	-0.02269116	0.3434038	0.1179973	0.1720875	0.205488	0.2374151	0.1835781	0.09405897	0.1273754	0.08351029	0.06740496	0.06229002	0.1392734	0.3134168	0.1546277	0.1121784	0.1613209	0.06470207	0.0534862	0.164353	0.0934855	0.2045685	0.03240521	0.2536611	0.2617857	0.226902
3.555	0.2006236	0.2432442	0.08038426	0.2143486	0.4783462	0.303145	0.2094875	0.101718	0.00366261	0.174223	0.1910275	0.2006236	0.2470705	0.195347	0.1050934	0.1886867	0.3540579	0.3397648	0.1827938	0.1639662	0.1156914	0.09818257	-0.06774695	-0.02453501	0.3587761	-0.01874246	0.1376525	0.3474626	0.1731443	0.1931361	0.09886458	0.1349604	0.07929156	0.1152001	0.07641657	0.1336727	0.3408145	0.3059829	0.0960936	0.1655177	0.07448426	0.102947	0.1717829	0.1147094	0.1844147	-0.01307436	0.2186675	0.09203041	0.1839887
3.954	0.2168233	0.1298479	0.01336279	0.2174929	0.4703241	0.2722251	0.2452217	0.1142643	0.1477072	0.2445892	0.3071229	0.2168233	0.2723076	0.168983	0.1619457	0.08977579	0.3297952	0.2648278	0.115561	0.1185103	0.1060697	0.2550149	0.0130922	0.2137794	0.1759075	0.1426492	0.2482881	0.02527441	0.2731184	0.2974923	0.0946608	0.07511599	0.07452694	0.1069342	0.06054961	0.1601926	0.3307768	0.1918242	0.1233785	0.212146	0.07509419	0.06665073	0.177144	0.09931891	0.1946454	0.2667859	0.2896985	0.1066836	0.141259
4.356	0.08821887	0.09981069	-0.03874205	0.278032	0.3894548	0.2658721	0.1579096	0.4417875	0.3060121	0.2589631	0.3108074	0.08821887	0.1498138	0.06751508	0.1592879	0.1308069	0.3066873	0.2643257	0.07353344	0.2224672	0.2043907	0.3727571	-0.0100982	0.1991358	0.453506	-0.00083501	0.20427	-0.02436886	0.07122884	0.3430857	0.1435698	0.1233422	0.07244463	0.08126418	0.06798672	0.1680788	0.4064446	0.1759709	0.119137	0.1560928	0.0709287	0.08063779	0.1785655	0.1279557	0.215666	0.01250741	0.3410074	0.1700741	0.2260353
4.757	0.00847303	0.1607074	0.05968615	0.2098983	0.3899857	0.3708423	0.1283821	0.4410624	0.2270159	0.2512786	0.2878518	0.00847303	0.1290975	0.2425882	0.1905263	0.1637052	0.2035999	0.2953742	0.1620882	0.3044544	0.1555528	0.1938705	0.07904681	0.12778	0.4727523	0.06543687	0.2209597	0.126673	0.4387598	0.1815085	0.1300221	0.171781	0.08289628	0.06398378	0.05070237	0.1822345	0.3425009	0.2130916	0.1693268	0.1798137	0.06160638	0.06160718	0.1906428	0.1167121	0.1912322	0.06192686	0.1476378	0.3256073	0.09936511
5.156	0.1766789	0.1762343	0.1220184	0.2074434	0.1738231	0.3671855	0.2299874	0.274748	0.2961613	0.2054259	0.2049652	0.1766789	0.08199655	0.3211066	0.1778388	0.1704309	0.1728483	0.2499694	0.2149669	0.2173386	0.2905605	0.2657774	0.2882755	0.2339401	0.6118273	0.04157628	0.1295278	0.2716101	0.2239553	0.19224	0.1286422	0.1603983	0.0924366	0.08892135	0.07901521	0.1729664	0.3796266	0.2265661	0.1404814	0.137821	0.06796772	0.05836807	0.2023892	0.1031691	0.3150187	-0.01321304	0.3926105	0.2226595	0.2033206
5.557	0.2646367	0.1873699	0.0632045	0.1570667	0.2442388	0.2316039	0.1346142	0.3555305	0.1734826	0.2521086	0.2148043	0.2646367	0.2412874	0.2548128	0.1389922	0.131904	0.236683	0.274674	0.2547453	0.2307111	0.1325909	0.4660737	0.3489028	0.08388238	0.3952102	-0.01253703	0.09923005	0.4326146	0.2152368	0.2801908	0.1628443	0.1563702	0.1081056	0.1587655	0.06207066	0.1416909	0.3310967	0.2007503	0.1570393	0.1601786	0.105836	0.1146932	0.204951	0.1017945	0.5644203	0.01392408	0.1706343	0.2136426	0.1995674
5.959	0.1767626	0.08493699	0.1041338	0.09869942	0.3817459	0.2316019	0.1254736	0.3444784	0.2080824	0.2905459	0.327762	0.1767626	0.2324382	0.1655108	0.1502134	0.1084736	0.2679365	0.3004887	0.2231091	0.1372163	0.209587	0.29566	0.2132156	0.00017714	0.6085616	-0.07311292	0.03355521	0.266819	0.3961512	0.2491306	0.123683	0.1310269	0.08000574	0.09092515	0.04965447	0.149054	0.3468656	0.3077273	0.1322121	0.2318374	0.06656572	0.0654062	0.193121	0.1258933	0.6138808	0.00204486	0.1979133	0.1699764	0.07719492
6.358	0.2717902	0.2361919	0.1103151	0.2424141	0.3256776	0.304479	0.12423	0.2539753	0.2966427	0.2449305	0.1930623	0.2717902	0.2980458	0.1350735	0.2533658	0.1088973	0.2655065	0.4054548	0.3499496	0.1561095	0.2438224	0.2725652	0.2534796	0.3251014	0.3738214	-0.02554748	0.08778845	0.3307775	0.265821	0.2776894	0.134493	0.1516989	0.09285769	0.1063078	0.07458607	0.193251	0.3840197	0.350895	0.1856123	0.2478462	0.1123647	0.1063512	0.2236549	0.0994742	0.2338835	-0.00650236	0.3342415	0.2475072	0.1153427
6.759001	0.2528163	0.1030322	0.09944705	0.2875078	0.4194278	0.3192228	0.2020258	0.4368288	0.1826907	0.2701537	0.3421876	0.2528163	0.2664694	0.1046303	0.2237695	0.2108353	0.3496573	0.1940696	0.2439672	0.1783624	0.2036009	0.09709562	0.1826411	0.08809073	0.3139184	0.08186569	0.2172654	0.2454676	0.3025389	0.2458329	0.1132615	0.1676007	0.0962026	0.1142444	0.07053221	0.2168887	0.3473479	0.4313996	0.193244	0.2818157	0.09843132	0.06238184	0.2169425	0.1016879	0.408082	1.301265	0.3332301	0.3098812	0.167219
7.158	0.3004718	0.1374036	0.1378691	0.2816426	0.3575279	0.381282	0.07746646	0.4433392	0.4557956	0.2871735	0.3811976	0.3004718	0.134162	0.1075894	0.2980258	0.1699023	0.3426646	0.4200447	0.3704916	0.139831	0.03817455	0.07897792	0.365535	0.1564827	0.5802185	0.07549148	0.2115978	0.0714137	0.3503099	0.3244346	0.1311557	0.163962	0.09088654	0.1290838	0.08836626	0.259898	0.4788815	0.4038647	0.1684651	0.2441191	0.08548024	0.08606916	0.2406481	0.1397032	0.7190884	-0.00128928	0.3491525	0.3504066	0.1553878
7.559	0.1725106	0.1803607	0.04694372	0.2526254	0.3155277	0.3567148	0.1689886	0.5956824	0.09317475	0.3596943	0.2910472	0.1725106	0.1990125	0.2222679	0.4056774	0.2340727	0.3673327	0.4313427	0.3907237	0.2157347	0.2514863	0.266817	0.4548629	0.3795098	0.5700982	0.00955302	0.1781709	0.1827437	0.7307368	0.1620732	0.1233228	0.1895362	0.1028588	0.1254647	0.1463768	0.2345587	0.4142731	0.3391876	0.1020934	0.3132961	0.1064393	0.1230678	0.2613922	0.1531296	0.427223	0.00081495	0.3198783	0.2098596	0.3235351
7.961	0.3032707	0.1339814	0.1213147	0.2305338	0.2700917	0.431772	0.1494867	0.3711218	0.1916553	0.2745667	0.3948508	0.3032707	0.3364646	0.3472252	0.4244324	0.1842464	0.2886065	0.3153819	0.362148	0.2318214	0.1463941	0.2037585	0.5614314	0.2636114	0.3812854	0.06259916	0.1255406	0.2610605	0.2240819	0.2984081	0.1607201	0.2033413	0.09027365	0.11443	0.1286116	0.1637648	0.5186899	0.3800578	0.1936728	0.20437	0.09623089	0.08588457	0.2508205	0.1201412	0.5619983	0.0683144	0.3029959	0.3463042	0.4661588
8.36	0.3705038	0.1795767	0.05992227	0.261947	0.2547481	0.2893149	0.2048704	0.2626144	0.2439231	0.2066151	0.4386632	0.3705038	0.4788281	0.3319204	0.3380526	0.2190247	0.2168087	0.4749374	0.307993	0.2391961	0.137398	0.1151947	0.246354	0.1536097	0.3524871	0.111597	0.1829855	0.2001108	0.0921487	0.2752613	0.1363034	0.1933884	0.1285363	0.122131	0.1382223	0.1593861	0.444529	0.3495338	0.2210652	0.2945327	0.1025571	0.1312136	0.2390121	0.1088918	0.3370494	-0.02525973	0.2783391	0.3870635	0.2001012
8.761	0.4739729	0.1914341	-0.02627322	0.2338911	0.3290908	0.2912808	0.4193029	0.4503737	0.1658398	0.3227285	0.2630165	0.4739729	0.3503566	0.3417387	0.2488189	0.2407225	0.2465616	0.4793987	0.2779693	0.1811937	0.1671541	0.2951856	0.2920187	0.1365315	0.5013094	0.07715457	0.2441914	0.07333	0.3967707	0.2719086	0.1464749	0.2762189	0.1035617	0.11297	0.1651655	0.2134213	0.3464274	0.4237454	0.2090555	0.2985941	0.1024282	0.1356294	0.2605866	0.1259178	0.5857874	-0.00937381	0.3698694	0.2060808	0.3478143
9.163	0.429153	0.1349661	0.1643002	0.3129874	0.5043135	0.09912623	0.328797	0.528188	0.2022203	0.1674614	0.3413462	0.429153	0.4464406	0.2904656	0.1376102	0.2045945	0.2738983	0.4386014	0.3698354	0.09638114	0.2926944	0.2716593	0.1207035	0.2394251	0.3966517	0.1035631	0.1171838	0.09409681	0.7257612	0.361117	0.1833286	0.2833464	0.130854	0.1296572	0.1361104	0.2055044	0.3003602	0.5618579	0.2192471	0.250838	0.0934701	0.09803318	0.267031	0.1509549	0.4681713	-0.02493216	0.5366027	0.1376091	0.278106
9.564	0.4591972	0.08845762	0.09332319	0.3207881	0.4726407	0.3150901	0.1829597	0.4287238	0.2054763	0.3272852	0.2179217	0.4591972	0.2979871	0.3500294	0.155642	0.2628959	0.2658393	0.6562891	0.2890022	0.1438333	0.2749717	0.3199917	0.3340911	0.3166192	0.4030471	0.1048585	0.1439757	0.08835309	0.4497265	0.274303	0.1871122	0.2637182	0.1232581	0.1528925	0.1427504	0.2584283	0.3974357	0.5331742	0.2756126	0.2536351	0.1177086	0.1118576	0.2742881	0.1340628	0.2923873	0.01683612	0.2983437	0.09896686	0.2471246
9.963	0.2373528	0.1330309	0.1474617	0.2582725	0.3567292	0.3128654	0.3066012	0.4162377	0.09107188	0.250103	0.3089134	0.2373528	0.3749223	0.2967178	0.3123492	0.2575781	0.2636892	0.4711647	0.2933584	0.04466409	0.2899576	0.1861581	0.3646798	0.3753239	0.4302453	0.1071926	0.2182015	0.1471494	0.4195743	0.2754754	0.1378684	0.2222026	0.1130118	0.1747661	0.133893	0.2138507	0.581224	0.3920619	0.2500207	0.211514	0.1068481	0.135747	0.2585096	0.1165787	0.4835504	-0.00541144	0.2145249	0.1794285	0.2115161
10.363	0.3864909	0.134727	0.2510698	0.2707884	0.3072344	0.3970787	0.2673474	0.442975	0.01267041	0.3457801	0.1341507	0.3864909	0.3568643	0.3561237	0.3893783	0.250032	0.3963501	0.3438304	0.203844	0.05980427	0.2376571	0.3358055	0.3487417	0.1739917	0.3560069	0.1368807	0.2267955	0.02397664	0.9731373	0.3180657	0.152335	0.2215407	0.1338672	0.1225708	0.131592	0.2072103	0.4010788	0.5143074	0.2789894	0.2704586	0.09437597	0.1150589	0.2730351	0.163741	0.4073377	0.0088842	0.1642138	0.1361218	0.2527849
10.766	0.4751068	0.2739587	0.3076517	0.3291708	0.3310174	0.3835107	0.2618242	0.4912486	0.359321	0.2096029	0.3674062	0.4751068	0.2463467	0.325861	0.3924252	0.2279268	0.3018274	0.5841505	0.3724203	0.1613115	0.2295321	0.2153086	0.05855283	0.2580116	0.3870531	0.04614153	0.1027319	0.5533208	0.6784858	0.3211512	0.2234313	0.2299558	0.1343548	0.1757349	0.1282112	0.2344213	0.5876213	0.576353	0.2546682	0.2449016	0.1379032	0.1489488	0.3048569	0.1512855	0.6415544	0.09977301	0.3050478	0.2297471	0.182693
11.165	0.3454244	0.1909221	0.1973037	0.3229337	0.5501013	0.359793	0.2338525	0.4240195	0.1427327	0.2849764	0.3533512	0.3454244	0.3597752	0.2906576	0.3831309	0.1317615	0.2736301	0.577085	0.3091002	0.1099056	0.2579042	0.4900459	0.06673325	0.2801961	0.4122005	0.03594617	0.2704954	0.2706777	0.5439869	0.1931988	0.1908625	0.270736	0.1142327	0.1545672	0.1392999	0.266852	0.5039406	0.456622	0.3578995	0.3225574	0.1322695	0.1200794	0.2865996	0.1360884	0.5619842	0.006527	0.3470435	0.4462853	0.3466882
11.565	0.4918838	0.2645197	0.2288099	0.2437039	0.4623165	0.2960145	0.3520778	0.5761167	0.1590793	0.3083979	0.4158017	0.4918838	0.3525755	0.2951545	0.2287801	0.1471577	0.3477355	0.4548637	0.2930906	0.1196272	0.390618	0.3499831	-0.06000846	0.2761553	0.3651967	0.1851432	0.255161	0.532923	0.8262963	0.2404775	0.1676279	0.2677004	0.1575899	0.2084511	0.1538266	0.213397	0.4850107	0.4554701	0.214525	0.2084987	0.16713	0.147819	0.3032996	0.1559787	0.4025514	0.03027309	0.3704411	0.3453559	0.2545334
11.965	0.3704535	0.339708	0.3320385	0.35569	0.4071182	0.3658505	0.3469122	0.5874843	0.2530315	0.2942056	0.1809163	0.3704535	0.4407507	0.2045203	0.5104139	0.1373401	0.4517026	0.5643304	0.2895669	0.1797319	0.4150484	0.343646	0.09824875	0.1641834	0.4541882	0.2615684	0.3193888	0.3814744	0.810829	0.2073591	0.15212	0.2390528	0.1426376	0.1807573	0.1649642	0.1785435	0.4683743	0.5249226	0.3275437	0.2431245	0.1896516	0.1318658	0.3186122	0.1499832	0.5299828	-0.01317735	0.2957753	0.4164811	0.3652275
12.365	0.417764	0.2395165	0.2931933	0.2045839	0.5616127	0.3733613	0.2974372	0.8049536	0.1693921	0.3056437	0.4259949	0.417764	0.284424	0.2565199	0.4616727	0.1584933	0.3609147	0.4582997	0.3293001	0.102761	0.3104892	0.4077931	0.2043451	0.1766898	0.3163221	0.1717608	0.1605451	0.3107331	1.103886	0.4470269	0.169698	0.2387476	0.1668953	0.1244149	0.1693571	0.2334167	0.6066248	0.4125479	0.2933238	0.209656	0.1675066	0.1797062	0.3215497	0.189836	0.3173298	-0.00614189	0.341407	0.3749999	0.3365844
12.767	0.3523208	0.28829	0.2544021	0.2622182	0.4593194	0.3975744	0.2969958	0.4732979	0.3154801	0.3341997	0.2709752	0.3523208	0.4859417	0.3208572	0.4303744	0.1200015	0.3185886	0.4135186	0.1342972	0.117444	0.3935555	0.4873357	0.2421327	0.2319615	0.1987294	0.2448252	0.2899208	0.2905898	0.2531343	0.2455239	0.1574379	0.2500466	0.166668	0.1594751	0.1361469	0.1776679	0.5350556	0.4802194	0.301201	0.3605056	0.1653889	0.07143052	0.291366	0.1174941	0.3538367	-0.01556222	0.2501848	0.3761427	0.4028723
13.165	0.5055278	0.2977475	0.3175134	0.3018272	0.5219545	0.2891862	0.2649729	0.6301641	0.4519975	0.2763016	0.3951383	0.5055278	0.4594838	0.1968495	0.626953	0.1752414	0.53988	0.5613468	0.06926631	0.1751968	0.3491156	0.7674757	0.4975047	0.4379938	0.1073246	0.3931217	0.3379742	0.5141664	0.82247	0.3266899	0.1732575	0.2528506	0.1643195	0.2070829	0.1937945	0.2616363	0.4072079	0.4220187	0.3302282	0.2236183	0.1570053	0.1142915	0.3576958	0.1768596	0.442549	0.00452943	0.3572167	0.5274266	0.3721105
13.567	0.2942261	0.3344934	0.3627341	0.3109496	0.4320729	0.2692616	0.3787607	0.567355	0.4540276	0.294311	0.4186747	0.2942261	0.4207257	0.1765243	0.5572411	0.1201295	0.4715721	0.4881351	0.1813709	0.1185146	0.3346113	0.6755377	0.4537467	0.1994398	0.6028331	0.2439642	0.3000119	0.3273841	0.664373	0.2684648	0.1743251	0.2011698	0.1744096	0.2475782	0.1836221	0.2558447	0.4211096	0.4507555	0.3170366	0.3043013	0.1545392	0.1361629	0.334203	0.1465785	0.4514589	-0.00643102	0.3302389	0.387532	0.3810502
13.978	0.3466583	0.2821773	0.1886586	0.2444762	0.5035619	0.4031377	0.3559607	0.7435321	0.2991754	0.2906527	0.3038619	0.3466583	0.4888838	0.2579246	0.5360917	0.1765107	0.4268746	0.6774095	0.234795	0.07585587	0.3093652	0.5252702	0.5273944	0.3816845	0.703776	0.2660983	0.1372606	0.152494	0.5690416	0.1552447	0.1733349	0.1895225	0.1363818	0.1649061	0.1870594	0.2149527	0.539411	0.5139141	0.2996287	0.2747617	0.1399345	0.1374401	0.3305175	0.1723955	0.3401398	-0.02365779	0.370544	0.3693852	0.3365512
14.378	0.486323	0.2177646	0.1609623	0.2482626	0.4483532	0.2784571	0.3249732	0.7258187	0.4362223	0.2332677	0.3239304	0.486323	0.4206864	0.1405478	0.4315563	0.170838	0.3818176	0.603338	0.2315241	0.07787502	0.3172729	0.2468642	0.636799	0.3952167	0.6016645	0.2436152	0.1602492	0.4361842	0.6522951	0.263827	0.2248277	0.2597736	0.1418886	0.2738207	0.1751046	0.2215494	0.4525809	0.5840536	0.2872445	0.3644571	0.1830103	0.157932	0.3359303	0.1622148	0.3805979	-0.01557982	0.282688	0.400612	0.2339967
14.777	0.310825	0.2698917	0.2091716	0.237952	0.4252311	0.3434423	0.3638338	0.388323	0.6640638	0.2385459	0.43784	0.310825	0.6277123	0.2300237	0.4327368	0.1528798	0.425112	0.1925306	0.3089801	0.2134533	0.4068328	0.2873545	0.4127507	0.436431	0.3468333	0.1382762	0.162819	0.3471306	0.365891	0.1193514	0.1508219	0.2598164	0.1503552	0.2408146	0.2046516	0.2532139	0.4371038	0.6729597	0.3032048	0.2863784	0.2084324	0.1363054	0.3121691	0.136301	0.4280615	-0.01705339	0.2846078	0.344621	0.2916185
15.178	0.3572431	0.3375393	0.3299857	0.3301452	0.426116	0.3403881	0.2080894	0.3225342	0.6054867	0.1743279	0.4757948	0.3572431	0.3429679	0.1107442	0.5947188	0.2025866	0.4747551	0.6184716	0.4604648	0.2865145	0.3803638	0.7053136	0.4822865	0.3732969	0.4500036	0.2660175	0.1677793	0.529599	0.3751858	0.1289736	0.1529684	0.2090656	0.1818078	0.2822063	0.1883255	0.2962827	0.4405694	0.6397841	0.3254463	0.3713156	0.182137	0.1477902	0.3483961	0.1516234	0.3285608	-0.02213479	0.3179595	0.4557171	0.2882426
15.58	0.52415	0.1958503	0.2707492	0.2949279	0.3817501	0.4861123	0.2735359	0.3389559	0.5252043	0.250288	0.3277585	0.52415	0.5042762	0.2005347	0.5197299	0.2015135	0.4345336	0.4497107	0.378676	0.2191282	0.1785064	0.736063	0.483782	0.2212202	0.1374368	0.2562827	0.2246392	0.5026007	0.4941766	0.2041076	0.1246617	0.250643	0.183811	0.2630975	0.1647099	0.2322556	0.4890637	0.5705	0.2556374	0.3263752	0.1611724	0.1716356	0.3317598	0.1494147	0.6081087	-0.01911703	0.2561085	0.3213631	0.3087936
15.979	0.54676	0.1594828	0.2638101	0.3721079	0.72127	0.3094716	0.436434	0.6524166	0.5088378	0.1121747	0.3076095	0.54676	0.4135269	0.2527185	0.5913178	0.1713609	0.4277645	0.4372857	0.2434263	0.2222522	0.3322027	0.1547706	0.5174181	0.2429212	0.1826175	0.3178808	0.4467674	0.4441614	0.8565863	0.1884247	0.2001284	0.2407052	0.1428928	0.219569	0.1516908	0.2464708	0.5288271	0.4400423	0.2329444	0.3356111	0.2004046	0.1370683	0.3442117	0.1753906	0.5331335	-0.0238356	0.3092929	0.2706132	0.2370129
16.38	0.447913	0.2510983	0.1644034	0.3087036	0.5894603	0.5695011	0.3751812	0.561763	0.7269096	0.2927552	0.3645679	0.447913	0.3258107	0.238168	0.4443565	0.1923124	0.3501165	0.3722875	0.2816393	0.2026156	0.4462713	0.5631691	0.4517601	0.273591	0.5549987	0.2879806	0.2698683	0.5322726	0.2958102	0.336696	0.2280556	0.3035354	0.2094604	0.2515506	0.1674105	0.2697199	0.5481937	0.6490927	0.3811494	0.3838727	0.2129474	0.1415833	0.3634873	0.145387	0.1916251	-0.02227243	0.4085528	0.4086165	0.2116343
16.779	0.430691	0.2347743	0.1755508	0.2473775	0.8465686	0.4952249	0.4221704	0.7613881	0.6464924	0.2592165	0.2505601	0.430691	0.4980659	0.3894984	0.3894221	0.09869451	0.3762851	0.4671812	0.3589203	0.176001	0.5482575	0.410472	0.468324	0.2738973	0.5191237	0.3233014	0.2626507	0.5539882	0.5895023	0.3145859	0.2006091	0.3208207	0.177077	0.2953313	0.2259743	0.1445869	0.4812093	0.5942874	0.2657541	0.3706192	0.2104488	0.1462218	0.3726623	0.1700645	0.3722564	-0.02999565	0.461517	0.3196098	0.3007892
17.179	0.4664913	0.3628163	0.173783	0.2369063	0.768072	0.4619768	0.4160178	0.8000724	0.7694794	0.2002516	0.2327672	0.4664913	0.6451282	0.1659091	0.67387	0.1470445	0.3941547	0.4609349	0.1822725	0.2562456	0.4213852	0.6679862	0.3629227	0.2529966	0.4369881	0.3227949	0.4453338	0.3671005	0.7061405	0.2924226	0.1842897	0.3404249	0.1847794	0.2451214	0.1747416	0.1600234	0.5848444	0.4620585	0.268822	0.3348115	0.2064796	0.1778452	0.378119	0.1902255	0.3863184	-0.03185619	0.3967828	0.2630478	0.2621348
17.582	0.4324735	0.3218455	0.225082	0.1817202	0.6988319	0.3329072	0.3368232	0.7961825	0.6850817	0.3525592	0.2620163	0.4324735	0.4676252	0.1927043	0.5838527	0.1598558	0.482225	0.5219338	0.2829698	0.2347006	0.5346389	0.4915224	0.292009	0.433043	0.3093055	0.3377167	0.3465943	0.2137881	0.6184229	0.3939144	0.2324884	0.2968489	0.2216108	0.2552752	0.1818195	0.2348587	0.3788362	0.5350833	0.3173289	0.2697478	0.2004857	0.1435783	0.3624472	0.1590553	0.4694901	-0.02481118	0.5136271	0.4389044	0.3068934
17.981	0.6132988	0.2029797	0.280412	0.2494318	0.6570989	0.4254059	0.3252121	0.4768406	0.7855244	0.3248158	0.1953397	0.6132988	0.6565011	0.2738806	0.5216605	0.172055	0.4792968	0.2772477	0.3511507	0.3041416	0.2191664	0.6500096	0.3337185	0.5230859	0.5552787	0.327946	0.410809	0.431116	0.4040429	0.2443488	0.2089323	0.3294979	0.2259131	0.2334693	0.1729499	0.2367116	0.4048185	0.4787571	0.3045255	0.3718611	0.1807073	0.1592995	0.3712514	0.1605738	0.488958	-0.02894045	0.5065098	0.3511525	0.2787511
18.381	0.6100172	0.127317	0.1741665	0.288285	0.8340311	0.4945936	0.3329733	0.7628649	0.9029918	0.2049163	0.2689552	0.6100172	0.5000337	0.3039578	0.591808	0.1455672	0.480563	0.3939094	0.3047257	0.3134208	0.05538401	0.4102012	0.3736337	0.377819	0.392359	0.2724917	0.3999256	0.4501109	0.4134752	0.1885554	0.2008924	0.2818151	0.2282866	0.2708291	0.1641452	0.1826317	0.4362215	0.5945312	0.2886266	0.2582526	0.206995	0.1731789	0.3634637	0.1914226	0.6819736	-0.02775406	0.4443232	0.1273013	0.2630363
18.781	0.465299	0.2674268	0.2155792	0.2335955	0.6630814	0.3287689	0.2979498	0.6715769	0.6219619	0.2019104	0.2896013	0.465299	0.4025085	0.2166023	0.609701	0.1241953	0.5169612	0.462654	0.3302932	0.2424997	0.1741826	0.4762257	0.439342	0.2708634	0.2800327	0.2802307	0.3078317	0.4484886	0.5579537	0.1385989	0.2010306	0.2343446	0.2384626	0.3175615	0.1823358	0.3080282	0.3341859	0.6240591	0.2875022	0.2733288	0.1741321	0.1828027	0.3418807	0.1523085	0.5497076	-0.00100808	0.4357649	0.4896326	0.1222255
19.181	0.49346	0.1962306	0.1280296	0.2753887	0.6391795	0.3190205	0.3874077	0.7040277	0.6562991	0.3030316	0.3220188	0.49346	0.3239623	0.2638187	0.4161335	0.1738888	0.386265	0.3296616	0.3235945	0.3117618	0.7065693	0.7242885	0.3884193	0.312148	0.5255171	0.2315743	0.2223386	0.4118621	0.3942923	0.3040029	0.1856967	0.3253627	0.2104704	0.288069	0.1874928	0.2543615	0.3722319	0.6788508	0.3315112	0.3084639	0.2232575	0.17032	0.3619938	0.16032	0.4212031	-0.02202696	0.5137755	0.3151734	0.1669914
19.584	0.3800243	0.2420243	0.3191227	0.2200254	0.7614072	0.3965579	0.2922994	0.547968	0.6578851	0.2418927	0.2657901	0.3800243	0.3739688	0.2977417	0.4934238	0.1505292	0.3171485	0.3306992	0.4629961	0.3641273	0.5428508	0.494673	0.4415244	0.3032538	0.407275	0.2337471	0.3992088	0.209957	0.7345243	0.3166836	0.2577678	0.2625748	0.233044	0.2763181	0.1386327	0.2637817	0.4425616	0.7635319	0.2586332	0.3819368	0.1478653	0.1671584	0.3612657	0.159164	0.3671783	-0.01540222	0.4767613	0.5309314	0.2582306
19.981	0.4797078	0.1507907	0.3010278	0.2097092	0.7518884	0.3531154	0.3231834	0.6783385	0.8238922	0.2601665	0.3843027	0.4797078	0.5136903	0.3622111	0.6755152	0.1514273	0.2256185	0.5413395	0.2597071	0.1440192	0.4423353	0.6670697	0.5568146	0.3558197	0.2343128	0.2127941	0.3348632	0.308696	-0.04302251	0.219008	0.2452597	0.2875122	0.2235139	0.3059737	0.1364563	0.1641349	0.4326665	0.5294067	0.3236405	0.3107849	0.1880825	0.1581013	0.3491329	0.1880022	0.2412392	-0.0176612	0.3652462	0.3778049	0.1884936
20.383	0.385727	0.1588878	0.1442964	0.2760475	0.5646141	0.415857	0.4239526	0.5501252	0.7691969	0.195357	0.2646543	0.385727	0.3070837	0.2495331	0.6406916	0.1560141	0.4646854	0.3752815	0.1206557	0.2386457	0.5927171	0.6817556	0.5728458	0.3815733	0.3880782	0.2994356	0.4463514	0.3763564	0.4284256	0.1966233	0.3658791	0.2810755	0.1903452	0.2562941	0.2070165	0.2422955	0.6228676	0.631608	0.2965251	0.3071881	0.2380028	0.2222744	0.364585	0.1649494	0.4435298	-0.0006032	0.5038469	0.5336423	0.2776984
20.784	0.2705387	0.2237801	0.1241042	0.2087604	0.6504915	0.4373598	0.3910121	0.5219253	0.7339764	0.2013938	0.3507583	0.2705387	0.5256391	0.3037627	0.5686698	0.2427112	0.5187634	0.4602233	0.3787026	0.2955035	0.3707088	0.2289449	0.5386286	0.3497257	0.5782739	0.2724702	0.3652078	0.4814099	1.049066	0.199985	0.340047	0.3048879	0.2414299	0.4275716	0.1788332	0.1754739	0.4520242	0.5434526	0.2850846	0.3621864	0.2315259	0.149915	0.3763207	0.1800617	0.3639182	-0.00616867	0.4116154	0.2386038	0.2668164
21.183	0.3515063	0.1456818	0.1837697	0.2323875	0.5290584	0.4736314	0.3303455	0.6894262	1.060911	0.2501166	0.172739	0.3515063	0.6703478	0.3336536	0.6430824	0.2424621	0.4689882	0.4282089	0.2466839	0.1296395	0.3386577	0.4059704	0.3734924	0.7277018	0.6072823	0.2466527	0.320373	0.4813387	0.4649828	0.5059922	0.3200354	0.3086636	0.240438	0.3583544	0.2034616	0.1877246	0.5753014	0.5519854	0.2947462	0.3352473	0.2308296	0.1761568	0.3854651	0.191321	0.4888686	-0.0144404	0.3789347	0.4317903	0.2527286
21.585	0.2726776	0.1664844	0.196745	0.2215344	0.4800109	0.4667549	0.3095295	1.139633	0.6949635	0.2209959	0.3562586	0.2726776	0.5219908	0.3481634	0.5291803	0.2164186	0.5708063	0.5278347	0.2301525	0.07097212	0.5639985	0.24273	0.4584248	0.4922395	0.6468608	0.2608047	0.3034335	0.2998055	0.5440722	0.1360534	0.2806621	0.296345	0.2125458	0.3679574	0.1753011	0.212649	0.605418	0.354878	0.2539002	0.3434775	0.2614903	0.1561111	0.3638796	0.1969768	0.7747819	-0.01405021	0.424732	0.2271237	0.236854
21.983	0.1802051	0.253849	0.4095336	0.3153051	0.4952125	0.3717399	0.3794031	0.7713323	0.9995589	0.3611397	0.2560699	0.1802051	0.5261781	0.3401305	0.5883011	0.1589108	0.6292031	0.5423772	0.299773	0.184386	0.366752	0.8546363	0.4094753	0.581136	0.3470942	0.2579373	0.2338205	0.4570291	0.05155801	0.3898022	0.334275	0.2956068	0.2627111	0.364476	0.1726619	0.2717899	0.5988979	0.7073942	0.2914738	0.361552	0.2821097	0.1961416	0.3888368	0.1984443	0.5948223	-0.00822234	0.2629122	0.6355967	0.4626396
22.385	0.1356287	0.2564085	0.4423227	0.2284473	0.5491503	0.3367969	0.5256687	0.502247	0.6286346	0.3383149	0.3763035	0.1356287	0.5016348	0.3560775	0.5350891	0.1981134	0.5951518	0.5048308	0.1030787	0.1581282	0.3439049	0.2988659	0.2285968	0.5585226	0.7164873	0.1848235	0.4229056	0.2675263	0.3150885	0.2537487	0.3201403	0.2873248	0.2560858	0.3497466	0.1897736	0.2302375	0.6519202	0.6435551	0.2705514	0.3616702	0.2819355	0.1945988	0.3579921	0.1613302	0.3028558	-0.01614066	0.3951036	0.3939157	0.3294336
22.786	0.4323544	0.227515	0.2391839	0.1952483	0.5164923	0.308948	0.4193079	0.5592255	0.9124693	0.3101402	0.3153712	0.4323544	0.3518379	0.3253429	0.5276689	0.1480166	0.5616538	0.5318734	0.1708164	0.1261289	0.419059	0.3956431	0.4108255	0.3532853	0.6145673	0.2316827	0.2701634	0.3352583	0.3692582	0.3742504	0.2639896	0.2678107	0.2879372	0.4432464	0.1618619	0.1660418	0.6152432	0.4617376	0.2813306	0.2204649	0.2363029	0.1915589	0.3567492	0.1587689	0.6032091	-0.01723507	0.2300765	0.4799193	0.2815494
23.199	0.2105544	0.1769661	0.2395209	0.1570606	0.4162961	0.3398462	0.3808494	0.5102428	1.031665	0.255717	0.2742661	0.2105544	0.2554891	0.4811136	0.6614532	0.12703	0.4968802	0.5811899	0.1841383	0.2445532	0.3888412	0.604475	0.2695471	0.6944667	0.4208057	0.2479758	0.3711307	0.2749651	0.3993435	0.3206332	0.2525444	0.2626468	0.236181	0.4285993	0.2026054	0.2634797	0.5247269	0.3831592	0.279503	0.3498338	0.2549248	0.199297	0.3539303	0.1756201	0.2407135	-0.01281211	0.5115991	0.4634928	0.2248202
23.598	0.383467	0.2461168	0.3092179	0.2606644	0.399039	0.3530213	0.4473754	0.3815731	0.7442771	0.2147232	0.3355092	0.383467	0.4320859	0.4152311	0.7082327	0.1630314	0.5660473	0.3945686	0.2585473	0.1933941	0.417044	0.3756765	0.3838078	0.4855978	0.3888769	0.2795948	0.3380489	0.3378204	0.4819054	0.4039588	0.2326991	0.3072821	0.2159291	0.4210947	0.2426748	0.2542245	0.4600493	0.5222412	0.2981057	0.3655949	0.2190092	0.2038688	0.3624927	0.1262109	0.3319381	0.1002832	0.57889	0.4894579	0.2013149
23.998	0.3921289	0.1509473	0.315684	0.3187044	0.4918312	0.4005535	0.3616037	0.4022324	0.7396751	0.2967534	0.3625394	0.3921289	0.6810741	0.4320191	0.4955884	0.1988428	0.5841884	0.4743757	0.2825151	0.1850195	0.3813798	0.5496195	0.2648993	0.5043531	0.8615754	0.2010229	0.4548909	0.1475489	0.6092464	0.4510951	0.2182764	0.2535623	0.2388445	0.3296713	0.1974309	0.2564084	0.4540041	0.5379943	0.4030747	0.3629665	0.270604	0.1796299	0.383012	0.1625671	0.5029029	-0.00726017	0.3435866	0.320337	0.365027
24.398	0.3124062	0.2794367	0.4318195	0.2703627	0.3710169	0.3978841	0.357855	0.3989808	0.9021221	0.3032803	0.1685549	0.3124062	0.4796906	0.3992515	0.5206756	0.1958182	0.6026129	0.4965741	0.0645788	0.09912695	0.3531371	0.5969514	0.2177547	0.4425419	0.528616	0.242849	0.4426358	0.06065627	0.8907814	0.3731177	0.3231082	0.2895767	0.2446357	0.2813917	0.2449549	0.3653935	0.4691552	0.5500568	0.2993358	0.438726	0.232205	0.2377543	0.3688045	0.1774672	0.5546132	-0.00331119	0.6108185	0.4027211	0.2448589
24.798	0.3578811	0.4429257	0.5285748	0.2907532	0.4885276	0.4651042	0.3746313	0.4960252	0.6172301	0.3131612	0.3425784	0.3578811	0.7055649	0.3458087	0.5391807	0.1556616	0.4568495	0.5483563	0.3152584	0.1148415	0.6033977	0.5670076	0.5633391	0.5000304	0.2971241	0.3324322	0.4432675	0.1855079	0.1902767	0.3720847	0.2625928	0.285555	0.2391091	0.3607011	0.189843	0.2850481	0.4710154	0.5345181	0.3569807	0.4010558	0.2968774	0.2092291	0.3858045	0.1394259	0.5189849	0.00313754	0.1855271	0.4593501	0.1966896
25.198	0.3541097	0.1852959	0.4765638	0.2533815	0.3866144	0.4439737	0.3982152	0.7352765	0.7403612	0.3157832	0.2257869	0.3541097	0.6476011	0.4205222	0.6269719	0.1676218	0.504818	0.6209468	0.06609458	0.05834711	0.5114148	0.5305197	0.3308437	0.2829741	0.4546271	0.2562447	0.387515	0.1577182	0.1485039	0.2480072	0.2755739	0.28086	0.2387333	0.3613568	0.158988	0.3343391	0.4799075	0.7227418	0.3156102	0.4323891	0.3206101	0.2022979	0.3670041	0.1749906	0.329519	-0.00508551	0.326705	0.4046761	0.2831625
25.6	0.2309972	0.3051854	0.4122595	0.1989388	0.2858791	0.3859761	0.5746564	0.7158141	0.5544373	0.2302024	0.2280117	0.2309972	0.6816706	0.327542	0.7348054	0.1448326	0.6464024	0.6197155	0.180124	0.02985118	0.4942518	0.7181608	0.4340256	0.3712268	0.5221208	0.2376888	0.3269057	0.2162346	0.5694348	0.1207271	0.3552111	0.2941507	0.2877141	0.3480223	0.172382	0.4269095	0.4892719	0.5042793	0.3182826	0.3988092	0.2631424	0.230236	0.3766068	0.1793528	0.7028182	-0.01147215	0.5579211	0.4701654	0.24654
26	0.289596	0.4260524	0.5668302	0.2454072	0.4293302	0.2411013	0.4297864	0.6222914	0.8168346	0.2238996	0.3154587	0.289596	0.468827	0.3315261	0.7505617	0.1814887	0.6898515	0.5135009	0.2149338	0.0267468	0.6168354	0.716049	0.5879939	0.08820446	0.4698627	0.2944976	0.3668001	0.4021988	0.7808896	0.00328494	0.3231385	0.2467594	0.2445372	0.3052269	0.1682207	0.4505296	0.4507887	0.4510269	0.3975297	0.4157695	0.3299847	0.2012997	0.3901202	0.1962587	0.4999109	-0.02396341	0.4851809	0.491476	0.1645823
26.403	0.3963259	0.360426	0.3078762	0.2522488	0.358242	0.455194	0.412867	0.5288623	0.9609786	0.2168752	0.3105804	0.3963259	0.6533577	0.3046177	0.802792	0.1444543	0.5357156	0.4830257	0.1470916	0.04259879	0.5590125	0.570883	0.5634919	0.3379906	0.5917988	0.2296164	0.4548347	0.2186998	0.3359827	0.05051463	0.3148516	0.2345124	0.2574787	0.4126295	0.1744161	0.5043618	0.5863215	0.6100826	0.3450742	0.4514747	0.2250072	0.2246529	0.3886701	0.1911402	0.5149607	-0.02133476	0.4728318	0.4813162	0.2508831
26.8	0.3686542	0.4493409	0.2150782	0.2522721	0.2977816	0.3636785	0.5692766	0.7795521	0.6130936	0.1711127	0.5361356	0.3686542	0.6607394	0.4486135	0.7224636	0.1235418	0.5888276	0.5527766	0.3021532	0.03422374	0.443622	0.2012969	0.5001557	0.2967421	0.4187626	0.3110125	0.3871758	0.2837879	0.5278423	0.3287998	0.3205786	0.2315809	0.3068258	0.3992033	0.1749211	0.4099657	0.615247	0.4390446	0.4456039	0.4352807	0.2824266	0.1842724	0.3895742	0.1653437	0.3638493	-0.01442491	0.2816209	0.4487109	0.3361965
27.202	0.2823446	0.4436169	0.09388925	0.28261	0.3738021	0.3451402	0.428016	0.8664095	0.6809908	0.3449796	0.3997945	0.2823446	0.641889	0.3850967	0.5998794	0.115711	0.3768632	0.4889996	0.3186071	-0.01159361	0.2106191	0.60909	0.3549629	0.2250284	0.6166093	0.3183625	0.2977482	0.1584832	0.5476406	0.1391354	0.3224501	0.233149	0.3179788	0.4446577	0.1543353	0.536746	0.5530944	0.5492101	0.3566405	0.3581861	0.2316188	0.2305718	0.3691835	0.1792697	0.4412153	-0.01982113	0.3035112	0.4568557	0.2861171
27.603	0.2336594	0.4952306	0.4730537	0.2603216	0.3113038	0.3232203	0.5438927	0.5966488	0.9496347	0.3122465	0.3756379	0.2336594	0.4266015	0.3975335	0.6153022	0.0981549	0.2650344	0.3492458	0.2224536	0.1011646	0.5512016	0.7817541	0.3786811	0.2646653	0.9650647	0.2384909	0.3946461	0.1976074	0.5543749	0.1284768	0.3180474	0.1888934	0.2584676	0.3529587	0.1713423	0.5853096	0.572059	0.5792742	0.3122616	0.4114086	0.2707155	0.2183325	0.3875722	0.2034359	0.4247715	-0.02609534	0.3200328	0.4631755	0.3637595
28.002	0.4400605	0.4676448	0.3926214	0.289573	0.3855649	0.2625284	0.4049255	0.6268945	0.9070417	0.3312087	0.368785	0.4400605	0.431981	0.4260506	0.6082459	0.1056399	0.4364188	0.4451462	0.3804637	0.08225252	0.6127077	0.3693141	0.7187984	0.2001111	0.8987759	0.2358801	0.3189642	0.1359423	0.4375855	0.1842374	0.4092728	0.219157	0.2782681	0.3393166	0.1748423	0.5657645	0.5228851	0.5329731	0.2193037	0.4691008	0.2258692	0.2061269	0.3930549	0.1876148	0.4303428	-0.02964028	0.5231154	0.337407	0.4557004
28.403	0.3228717	0.5245571	0.3893764	0.2927013	0.5830236	0.3376937	0.594427	0.4578876	0.8078595	0.1624356	0.4988135	0.3228717	0.5430492	0.4107185	0.5316735	0.1571457	0.285678	0.5988059	0.2523561	0.1404925	0.4805903	0.5057016	0.4653337	0.5216286	0.7833533	0.1873519	0.2951067	0.2597107	0.07413396	0.218134	0.3536095	0.2305592	0.3063529	0.3996781	0.1868873	0.5393444	0.503166	0.5129929	0.2837713	0.4531574	0.2342612	0.213444	0.3862549	0.1700901	0.6119227	-0.03555066	0.5486534	0.4644496	0.3231956
28.802	0.4675721	0.5027947	0.2162278	0.2311414	0.546562	0.2826296	0.4476444	0.6217441	0.8661655	0.3536312	0.4195156	0.4675721	0.4054839	0.3364633	0.6207507	0.2249777	0.4135845	0.7155443	0.2311881	0.1092362	0.4478583	0.3613396	0.4044834	0.5326049	0.6712015	0.2934355	0.4116885	0.2839914	0.1681494	0.2800766	0.4465341	0.2824359	0.3107666	0.3426561	0.2748577	0.4195402	0.4957951	0.5803061	0.295477	0.4352143	0.2706655	0.2342181	0.3981839	0.1572615	0.4795647	-0.03196527	0.3055999	0.3463147	0.4995702
29.204	0.355504	0.5620873	0.264779	0.2425367	0.6822072	0.3366018	0.5822784	0.7142934	0.9981567	0.3089036	0.2139266	0.355504	0.6481566	0.3713899	0.4791968	0.1721724	0.4728396	0.813446	0.3047612	0.2173163	0.7438187	0.6622797	0.5016093	0.6004224	1.076197	0.4403582	0.3927551	0.1912333	0.08350198	0.3448904	0.3636428	0.2832221	0.2989177	0.3718075	0.2280577	0.4835206	0.7043925	0.6483642	0.3619608	0.4261132	0.2345582	0.2132346	0.4464504	0.2243026	0.5332756	-0.03240497	0.3168472	0.1959197	0.2319344
29.602	0.2963867	0.6102357	0.3120492	0.2773758	0.5425628	0.2167592	0.6594555	0.7132102	0.746304	0.4209979	0.3748536	0.2963867	0.5600423	0.3010816	0.3846527	0.2315312	0.3276262	0.4671266	0.3459326	0.1323069	0.4921431	0.6532641	0.5253647	0.4141555	1.019881	0.2604657	0.4662641	0.3171262	0.3470424	0.1507787	0.4116402	0.3422598	0.2574432	0.3892482	0.2322064	0.4852139	0.7629753	0.7600763	0.3684733	0.3920417	0.2705192	0.2738778	0.4240319	0.1897208	0.5345077	-0.02169923	0.5151046	0.4030616	0.2862499
30.004	0.3994152	0.5142265	0.2489482	0.3211571	0.7675781	0.3179162	0.4789669	0.6218887	0.8371732	0.3068934	0.426414	0.3994152	0.4164749	0.4717158	0.4369754	0.1583512	0.3799245	0.5014325	0.3555252	0.09573056	0.4402265	0.5286338	0.637686	0.523293	0.7990174	0.3401607	0.4006115	0.2388027	0.3112678	0.3267117	0.4475239	0.2772654	0.2458287	0.4293323	0.1860269	0.3814702	0.7504991	0.5512415	0.3452195	0.4057385	0.3106512	0.2393272	0.4183966	0.1681044	0.1739817	-0.03880366	0.3932887	0.3955635	0.2390834
30.405	0.4185389	0.6729726	0.4181941	0.3385112	0.7593749	0.2968567	0.4936288	0.5531889	0.8680699	0.3809856	0.4148466	0.4185389	0.7753366	0.4027542	0.6178935	0.2202138	0.4675209	0.6918243	0.4615427	0.08894854	0.5562403	0.5155487	0.6495401	0.3207173	0.8396366	0.2824088	0.2354236	0.109889	0.2014096	0.3969292	0.3141413	0.2601798	0.2516496	0.5193776	0.1807833	0.3922655	0.6271056	0.486949	0.2930207	0.3660303	0.3139628	0.2389373	0.4312354	0.1926374	0.4416669	-0.03463411	0.3541093	0.3901213	0.3434556
30.804	0.2082256	0.6090159	0.3008947	0.3126357	0.6907678	0.3725293	0.7599067	0.6348047	0.9872408	0.329352	0.4443355	0.2082256	0.7512465	0.3266631	0.6547374	0.1840472	0.4253076	0.6011224	0.4178986	0.1725121	0.4388537	0.5722295	0.5088723	0.3639928	0.911655	0.3633247	0.3201509	0.2829619	0.2845437	0.3492271	0.3832518	0.2789083	0.3233898	0.3821954	0.2048686	0.4305564	0.7845286	0.6396995	0.2972496	0.3082352	0.281684	0.2507153	0.4369658	0.2034269	0.3649198	-0.01761872	0.3154979	0.3606674	0.392209
31.206	0.1249429	0.540014	0.2849754	0.389411	0.6657758	0.4952146	0.6232485	0.5337585	0.9694675	0.4457465	0.5789393	0.1249429	0.6402524	0.3927744	0.5010895	0.1432617	0.6256591	0.5451003	0.4820693	0.1427879	0.5165557	0.1667995	0.6866839	0.3745398	0.8843756	0.3493827	0.3603429	0.1952744	0.246263	0.3990046	0.3871695	0.3103997	0.2645639	0.3584083	0.1644096	0.3892476	0.6895057	0.6272462	0.3252643	0.4200381	0.2296684	0.2369544	0.4245602	0.2023984	0.5211606	-0.02900211	0.3786372	0.5346453	0.3431311
31.607	0.3615802	0.4978197	0.3228281	0.3429801	0.5910198	0.3973852	0.531751	0.5039198	0.8917303	0.2878026	0.5129921	0.3615802	0.5804896	0.421171	0.271354	0.1614132	0.6069496	0.5148205	0.3225318	0.08483049	0.7026752	0.07727657	0.9359905	0.3491204	0.9479938	0.313521	0.3950067	0.03041071	0.1394419	0.1893599	0.3786718	0.2542578	0.297328	0.3838195	0.1937624	0.3098368	0.6525888	0.6888675	0.3187196	0.4117883	0.2617836	0.2438349	0.4057858	0.217688	0.6521332	-0.03045691	0.2825103	0.6068037	0.3959196
32.006	0.3336111	0.3864729	0.4407262	0.3020843	0.584469	0.3656286	0.5042687	0.9007356	0.9371416	0.2857279	0.4395086	0.3336111	0.4495976	0.343055	0.5560741	0.145726	0.580481	0.4318093	0.4154834	0.04417021	0.6318809	0.6929054	0.7715499	0.5027136	1.143429	0.2265262	0.2888083	0.1535184	-0.1091861	0.1104536	0.4333797	0.322822	0.2841051	0.395313	0.2186077	0.3799935	0.5427484	0.7480368	0.3529375	0.4138898	0.2818354	0.2082954	0.423213	0.2413554	0.5126793	-0.03190156	0.2685674	0.4114738	0.2628326
32.407	0.2985103	0.4911201	0.3430657	0.2775869	0.6532857	0.3856948	0.4515647	0.5722774	0.9444125	0.3517804	0.3858261	0.2985103	0.4081877	0.3258355	0.6841468	0.1523831	0.5591826	0.4898057	0.3824138	0.03354192	0.2883947	0.7001829	0.5421524	0.5486249	1.024958	0.2353336	0.3094156	0.1921297	-0.02263023	0.1360127	0.436552	0.4010325	0.346901	0.3272536	0.2150387	0.4436181	0.4319666	0.6397135	0.2944383	0.365291	0.2789394	0.1828509	0.4001738	0.2094614	0.6191952	-0.03736802	0.3158583	0.2996877	0.3685562
32.806	0.5190801	0.5115529	0.3365006	0.3779188	0.878367	0.318698	0.3150486	0.4997183	0.9015327	0.2772009	0.4639887	0.5190801	0.5945628	0.2863151	0.5697612	0.1481704	0.4704695	0.5146571	0.4129697	0.00058909	0.3120709	0.4616011	0.6883259	0.5401311	0.9151532	0.3014476	0.352117	0.2473302	0.1204542	0.1150968	0.5449427	0.268151	0.3075459	0.3973996	0.1656497	0.4278076	0.7755863	0.6447998	0.2669751	0.4042591	0.296385	0.2001626	0.4207041	0.2105616	0.5550864	-0.04048145	0.3301813	0.4161965	0.1686515
33.208	0.3985535	0.5612867	0.2906836	0.2513439	0.8675999	0.3395035	0.5555151	0.4877809	0.7883381	0.3113326	0.3959185	0.3985535	0.3960027	0.3641528	0.7121838	0.1679603	0.5412097	0.5433484	0.375863	0.00457869	0.2550063	0.572903	0.6610149	0.4304712	1.131661	0.2902842	0.405668	0.3952234	0.504222	0.3218447	0.3715538	0.2982428	0.3186479	0.3179058	0.2346136	0.3801244	0.8469133	0.6873727	0.2573782	0.4339227	0.2693115	0.2195027	0.4370357	0.2127333	0.6309837	-0.04050706	0.5850442	0.6183412	0.1772092
33.609	0.3585814	0.4454962	0.3358033	0.3584355	0.933733	0.4294384	0.4984011	0.3694208	0.8000594	0.3260317	0.5564435	0.3585814	0.310328	0.3457066	0.5288259	0.1684183	0.3719989	0.4367373	0.2641852	0.04098518	0.4046296	0.9646472	0.6639933	0.6661684	1.266831	0.3017325	0.3603145	0.10217	0.3229522	0.1857621	0.3828109	0.2607709	0.3401476	0.2886493	0.1654711	0.4059514	0.5959011	0.6729255	0.3501661	0.3679215	0.2881953	0.2164586	0.4240995	0.2378669	0.5793096	-0.03702597	0.3026646	0.386682	0.2513839
34.008	0.5750279	0.4336157	0.3411165	0.2372598	0.8802126	0.4462726	0.4072209	0.4455856	0.5971029	0.1932097	0.4351095	0.5750279	0.4673233	0.3874824	0.4962233	0.1599189	0.4171188	0.4459629	0.2301473	0.1810431	0.3792449	0.4080981	0.3677277	0.218067	1.144466	0.3223743	0.33197	-0.01779762	0.2718881	0.4541513	0.2644079	0.2856254	0.3087142	0.3700877	0.1824449	0.3165151	0.6608446	0.5377873	0.2443387	0.5081615	0.2899732	0.2092927	0.390723	0.1985979	0.3088948	-0.03494574	0.3403463	0.4533088	0.2716837
34.409	0.4249977	0.4697783	0.3472425	0.3246025	0.9114227	0.4913161	0.3949317	0.3100044	0.6634926	0.1850681	0.36298	0.4249977	0.3594853	0.3500401	0.4681843	0.2339202	0.5621913	0.4090831	0.2312484	0.2029445	0.3717513	0.6323321	0.6881403	0.5738952	1.255031	0.3690306	0.1362496	0.05610118	-0.07355928	0.2738197	0.3315967	0.2220265	0.3424538	0.3593212	0.2477612	0.3343037	0.5400639	0.5879588	0.3133352	0.4749246	0.2349203	0.1776259	0.3946908	0.2252453	0.5600834	-0.03479008	0.4010389	0.4039465	0.2679448
34.811	0.4647385	0.4782571	0.4324224	0.2982905	0.7975888	0.4051451	0.52579	0.5287958	0.8918166	0.29269	0.5468295	0.4647385	0.4633935	0.2991234	0.5391923	0.1572428	0.3943658	0.3799138	0.1579212	0.1707153	0.4971102	0.6459113	0.6483017	0.3531131	1.273205	0.2958987	0.3963147	0.2617281	0.181403	0.3560221	0.3180481	0.2661136	0.3684414	0.3655154	0.2717144	0.3439262	0.7257646	0.4201061	0.3457051	0.5375095	0.2785576	0.1776102	0.428976	0.2138593	0.1877552	-0.03522041	0.496871	0.4758193	0.2925415
35.21	0.4571105	0.5620142	0.4030584	0.2307971	0.901885	0.4015145	0.5412148	0.5807357	0.6031268	0.3155655	0.5790054	0.4571105	0.5449252	0.4389159	0.5411597	0.1976472	0.2632693	0.4556188	0.2652722	0.03278761	0.4466912	0.6084552	0.5467929	0.565783	1.291857	0.2426513	0.3609688	0.3059244	-0.2129764	0.2122256	0.2851746	0.3069345	0.3013841	0.3012807	0.2489698	0.4158914	0.9053177	0.734953	0.4363615	0.4590633	0.2543286	0.2252143	0.4289519	0.2466368	0.2835459	-0.03686582	0.5491285	0.3312678	0.2269699
35.611	0.4817201	0.5129852	0.4424914	0.2849568	0.9739323	0.5381764	0.6167936	0.6031202	0.5061558	0.3298827	0.5934841	0.4817201	0.3525781	0.3540834	0.4461134	0.2068985	0.5876729	0.3731346	0.2134875	0.09044983	0.3805307	0.30421	0.3924556	0.5185561	1.120284	0.2393235	0.3001317	0.4309389	0.6784504	0.1785246	0.4172481	0.261397	0.3470565	0.3188482	0.2236045	0.4148102	0.8131447	0.7126795	0.4098935	0.4342411	0.248621	0.1780102	0.436019	0.2092571	0.4193236	-0.02981916	0.2993506	0.325016	0.2588193
36.013	0.5474455	0.3906948	0.3641214	0.386925	0.9505759	0.5960497	0.6385752	0.6175621	0.8642505	0.4102233	0.6212367	0.5474455	0.581885	0.4014957	0.6407688	0.2014069	0.5433112	0.4690676	0.2852914	0.00946119	0.5041841	0.6264901	0.7504722	0.5404392	1.349529	0.257625	0.451842	0.1843318	0.7088279	0.2210271	0.4362673	0.3050579	0.363676	0.3316962	0.1889534	0.5031042	0.9488023	0.5260295	0.3634507	0.5061286	0.262168	0.1759789	0.4898542	0.2474913	0.3160017	-0.03773946	0.3806225	0.3781029	0.4563852
36.411	0.3116704	0.3578109	0.4950537	0.3737656	0.8724687	0.4693708	0.5586613	0.6204324	0.6371559	0.3793536	0.6478167	0.3116704	0.4730431	0.4011807	0.5991317	0.1940471	0.484656	0.3924593	0.2999218	0.02176851	0.4729231	0.4827448	0.6546319	0.3544075	1.018457	0.3713524	0.2935287	0.3987001	0.3878719	0.193257	0.3927535	0.2374592	0.3927619	0.2992072	0.2133631	0.4063477	0.7326509	0.7430168	0.3132607	0.5009158	0.2714485	0.1930104	0.4339407	0.1937993	0.3037916	-0.02060695	0.1865299	0.3217473	0.4245112
36.813	0.4114628	0.4465744	0.5680919	0.3514101	0.8405088	0.5396988	0.322734	0.8816009	0.9992797	0.3035786	0.5929043	0.4114628	0.4217893	0.2767448	0.6647355	0.2768191	0.4590707	0.3037532	0.5856918	-0.02785064	0.5853719	0.6776354	0.5793197	0.5256259	1.056213	0.4299437	0.49312	0.2621045	0.3614796	0.3398437	0.3436464	0.3276783	0.4194638	0.3416861	0.211728	0.3656551	0.7658399	0.6993961	0.3924426	0.50641	0.3400711	0.2124951	0.4730293	0.2177202	0.2928113	-0.03244471	0.3207718	0.3788335	0.4165814
37.212	0.3474708	0.5046052	0.4740142	0.252876	0.9117456	0.5627866	0.5477632	0.9417621	0.9601451	0.3032309	0.5635939	0.3474708	0.4886157	0.1366594	0.540284	0.2834113	0.4893352	0.4117438	0.4268695	0.06010553	0.4458754	0.2696752	0.7126423	0.5095058	1.147438	0.3382843	0.5013489	0.1961665	0.4141721	0.3187637	0.34369	0.3252955	0.3523974	0.2972807	0.2254159	0.3752078	0.8299882	0.6565942	0.4109959	0.4258174	0.3243989	0.1912913	0.4563508	0.2317508	0.1677367	-0.03032064	0.4374726	0.3342684	0.3513072
37.613	0.4267043	0.4656324	0.3143923	0.3401056	0.8411147	0.6246949	0.5273399	0.6299626	1.245976	0.2915674	0.5497435	0.4267043	0.4964365	0.1307865	0.6150862	0.2516396	0.5145438	0.3320148	0.3889535	0.2254658	0.4591984	0.3685027	0.4827086	0.561194	1.256328	0.3746371	0.5082011	0.3049775	0.6495786	0.1677826	0.3449583	0.3598301	0.4402196	0.319657	0.2364788	0.39945	0.8757275	0.4493406	0.4081779	0.5159618	0.283826	0.2038307	0.4668912	0.2385441	0.3631994	-0.02391208	0.6206824	0.1436399	0.3309894
38.013	0.3344151	0.4020838	0.4518662	0.296523	0.9739743	0.6435745	0.6459379	0.7197688	1.206555	0.3965781	0.7087218	0.3344151	0.3745949	0.1678027	0.6759827	0.2482707	0.5785042	0.391492	0.310288	0.2347145	0.6118097	0.6479451	0.557709	0.6196185	1.182432	0.3130527	0.3238983	0.2477787	0.3668329	0.1671649	0.4111996	0.3095051	0.3398981	0.3688081	0.2456587	0.4569496	0.8014369	0.6406636	0.3598332	0.5405789	0.3089543	0.1912452	0.4787866	0.2467087	0.3414975	-0.0262894	0.4193139	0.3998211	0.2189646
38.412	0.2109999	0.3245436	0.1834675	0.2255651	0.773287	0.5085969	0.4796844	0.7211883	0.7603712	0.3936294	0.7461657	0.2109999	0.6590654	0.32625	0.6461129	0.1982946	0.5570176	0.3620078	0.2119181	0.1795014	0.51912	0.5591762	0.5654818	0.3403935	1.24904	0.2785283	0.364946	0.1279616	0.7533669	0.1200632	0.3849964	0.3751286	0.3390168	0.3327866	0.2051452	0.5628118	0.6602568	0.6679127	0.4324626	0.5208391	0.2771514	0.1739565	0.4402193	0.2347944	0.2333235	-0.02883916	0.4890134	0.3138085	0.2932867
38.815	0.3915819	0.3983385	0.4051578	0.2898918	0.8571121	0.5085617	0.6210327	0.6567861	0.8832372	0.2905678	0.822606	0.3915819	0.6453151	0.3685462	0.511301	0.1390041	0.458216	0.3500814	0.5718354	0.2122106	0.5799424	0.4826807	0.7782373	0.4540792	0.9349284	0.510118	0.2203938	0.1133925	0.02417802	-0.03764338	0.3550395	0.3478325	0.3555789	0.2757908	0.1822406	0.5711695	0.6105173	0.7107521	0.3422552	0.4624901	0.3042286	0.226422	0.4423236	0.2277125	0.2449778	-0.03156885	0.3405601	0.3598985	0.2690265
39.212	0.4968767	0.3272827	0.220346	0.2697527	0.902096	0.4727393	0.5019852	0.8922569	0.7245851	0.3017192	0.5704727	0.4968767	0.7682992	0.3524186	0.5063247	0.1416467	0.5166531	0.3286669	0.3396747	0.1354279	0.3689998	0.4751288	0.7499951	0.3829918	1.59762	0.2327074	0.4781874	0.02536615	0.3351095	0.1913805	0.3513187	0.3459299	0.4367207	0.324836	0.2168709	0.461842	0.590593	0.6290411	0.3660786	0.4606679	0.2699193	0.2211602	0.4471087	0.2668977	0.2764003	-0.02871599	0.3968698	0.4662003	0.4111751
39.615	0.5012372	0.3560663	0.316081	0.3102877	0.9080892	0.5978298	0.645995	0.8695837	0.8707325	0.3334947	0.7249287	0.5012372	0.6899713	0.4292188	0.6264756	0.1594026	0.4792602	0.3866993	0.3862101	0.1229759	0.5673919	0.8694122	0.8204196	0.5906514	1.191454	0.3237594	0.3299958	0.1961693	0.7393318	0.1806473	0.3797433	0.3592453	0.4054884	0.3018535	0.2371686	0.5192956	0.8174775	0.8015919	0.3457106	0.6637186	0.2789986	0.1683633	0.5072301	0.2505713	0.2550134	-0.03729727	0.3001634	0.3461404	0.3079046
40.015	0.4865112	0.4852335	0.2946291	0.3403961	0.9284985	0.4828815	0.3977187	0.8018266	0.7366523	0.201845	0.782912	0.4865112	0.6396272	0.3081779	0.6264017	0.26484	0.3827412	0.8567984	0.4522697	0.2283661	0.533651	0.9220098	0.7028011	0.3793969	1.234224	0.5415815	0.6017005	0.07776808	0.3924244	0.1840486	0.3273031	0.3677227	0.3451865	0.4583772	0.2358745	0.5228406	0.6853946	0.8427759	0.3386096	0.5670931	0.3134206	0.1599904	0.4980722	0.2456966	0.3245314	-0.0349678	0.288433	0.5426989	0.4083264
40.414	0.5369981	0.6129146	0.2524112	0.4185158	0.8251742	0.5116816	0.5285472	0.9412733	0.7572377	0.1538998	0.5930046	0.5369981	0.3736945	0.4733508	0.5615127	0.2039506	0.2692536	0.4494157	0.4490408	0.1214606	0.4917012	0.5709845	0.8240235	0.5681009	1.048121	0.4070499	0.5756784	0.2519728	0.5305894	0.3138853	0.3735811	0.3285826	0.3654266	0.2710662	0.2633578	0.5784604	0.7528466	0.60892	0.3368845	0.6018424	0.3053475	0.1964426	0.4794096	0.2106267	0.4170985	-0.01998674	0.3725866	0.4614914	0.3541733
40.817	0.5774655	0.4206337	0.2124286	0.4287427	1.009108	0.3640752	0.5340452	0.8580287	1.137598	0.346347	0.5883556	0.5774655	0.5480557	0.3326098	0.6576777	0.1859379	0.466632	0.675787	0.2821876	0.1960978	0.5131729	0.8412641	0.5926372	0.5704491	1.025255	0.4713513	0.4303682	0.02646979	0.2262172	0.2475373	0.4128112	0.3417815	0.3853769	0.2485258	0.2024526	0.5737927	0.7822686	0.6958957	0.3996043	0.5877245	0.3130258	0.2077137	0.4879756	0.2471533	0.3398639	-0.02415169	0.416933	0.4319598	0.2858481
41.217	0.4201972	0.3723187	0.2702932	0.2707168	0.8778924	0.4531584	0.4807302	0.9014515	0.9894754	0.2793038	0.7021861	0.4201972	0.608558	0.5098472	0.7122756	0.1627739	0.4420606	0.4761071	0.2522778	0.1684982	0.398138	0.499681	0.745353	0.5518174	1.250031	0.4515809	0.5619621	0.1540451	0.777552	0.2365288	0.4101796	0.345923	0.3869837	0.2823989	0.2802999	0.4248993	0.713702	0.8761557	0.407641	0.5502169	0.3258396	0.2217952	0.4910248	0.2455683	0.444364	-0.02875674	0.3292661	0.4363872	0.3011595
41.616	0.1337248	0.5237588	0.4231014	0.3298113	0.6757587	0.4555181	0.5766061	0.7384985	1.006885	0.3233267	0.672572	0.1337248	0.5711231	0.4394808	0.5042264	0.1682296	0.3974166	0.7964351	0.4679235	0.1105367	0.1966321	0.5381245	0.4807199	0.3767538	0.6233959	0.425817	0.5800737	0.2146087	0.3224433	0.2325753	0.3576627	0.3808858	0.4021442	0.2984332	0.3314549	0.4785889	0.7212107	0.7345917	0.3580296	0.4550299	0.2829225	0.1832869	0.4386677	0.1998173	0.2953869	-0.02760846	0.3169413	0.1426942	0.4641243
42.017	0.6179809	0.504494	0.4158689	0.3614513	0.8171024	0.4586209	0.7595435	0.5595185	0.4681482	0.2358892	0.6954194	0.6179809	0.6437991	0.5699925	0.4317767	0.1082732	0.6277443	0.3859323	0.3819117	0.101536	0.4920639	0.6174158	0.6218089	0.5889269	1.441779	0.4368828	0.5752828	0.3490411	0.5261491	0.220401	0.3841259	0.4028081	0.4056037	0.3187342	0.2379535	0.5845588	0.7142599	0.7047446	0.4178477	0.4620377	0.3269888	0.1850817	0.4947019	0.2274589	0.2147676	-0.02637096	0.5013068	0.2223004	0.2881793
42.416	0.7013978	0.3721733	0.4551178	0.404272	1.0416	0.3873473	0.5473869	0.9680441	0.6150323	0.3066038	0.5041686	0.7013978	0.4392048	0.4680496	0.3164969	0.1666701	0.4449012	0.416251	0.4103539	0.02954616	0.3848113	0.7487637	0.5638102	0.2291152	1.595054	0.5025711	0.3543674	0.2540167	0.6378551	0.2020537	0.329253	0.3641675	0.4234577	0.290476	0.2593814	0.470537	0.6334127	0.8783568	0.420829	0.4486382	0.2575439	0.2049196	0.4797478	0.2737009	0.1277596	-0.02058511	0.5152025	0.4029236	0.4958964
42.818	0.64768	0.5914219	0.4494305	0.2857496	0.8997274	0.4657252	0.6475281	0.911682	0.6789036	0.3398794	0.5506841	0.64768	0.4338786	0.4739564	0.4369528	0.1489805	0.5546955	0.534729	0.4505617	-0.03291224	0.3069676	0.5914934	0.3111458	0.330345	1.574103	0.3649827	0.5699634	0.1875668	0.4550566	0.3767198	0.3625579	0.3757615	0.4620668	0.2444104	0.224469	0.5520591	0.7447019	0.7161037	0.445278	0.4178423	0.2717212	0.2322157	0.481773	0.2586727	0.3499205	-0.02778001	0.3736615	0.4182167	0.3961395
43.219	0.6642279	0.4672835	0.3498793	0.3630225	0.886024	0.4390245	0.5098513	1.239359	0.9438124	0.2791069	0.613954	0.6642279	0.6690005	0.3876239	0.5139002	0.1330076	0.5676278	0.6493974	0.3444671	-0.00411172	0.364541	0.7043369	0.5192221	0.6102054	1.172146	0.3151908	0.4894846	0.1754304	0.2693755	0.3079245	0.2496279	0.353692	0.4021053	0.2132587	0.3002152	0.510659	0.5443643	0.7433584	0.4242664	0.4220842	0.3181801	0.2156579	0.4834765	0.2557281	0.2948154	-0.02166329	0.6022527	0.6169734	0.4486584
43.618	0.6133655	0.3414099	0.4303358	0.4776912	0.8010531	0.4793516	0.4381433	0.8847241	0.8193094	0.2070322	0.6081235	0.6133655	0.7031755	0.4466004	0.5524553	0.1809886	0.5312399	0.8969436	0.349314	0.2259084	0.5289779	0.4217967	0.4832848	0.1514234	1.491237	0.3420867	0.4630365	0.1672395	0.7537294	0.2165413	0.3082001	0.3967974	0.4262476	0.2336737	0.2902678	0.4898775	0.6942183	0.6244414	0.3628882	0.4366239	0.2834472	0.2324425	0.4856907	0.2542546	0.4418379	-0.03299401	0.4614197	0.5960801	0.5223038
44.019	0.61464	0.5298088	0.3470958	0.3423832	0.7965702	0.5744256	0.5285783	0.7712965	0.75067	0.2569688	0.5921087	0.61464	0.5150546	0.3971997	0.6591734	0.1449424	0.4891821	0.8649384	0.4771115	0.2241017	0.4921096	0.6788788	0.5848098	0.2706375	1.203808	0.2854428	0.5453017	0.07729236	0.6668885	0.3406007	0.2843002	0.3431478	0.4184494	0.2408806	0.2674207	0.4946469	0.4410207	0.6613382	0.4694121	0.4324803	0.2886842	0.2006773	0.4804552	0.2189395	0.4546983	-0.03207611	0.3924909	0.401655	0.3349622
44.418	0.5946728	0.4845265	0.4114017	0.2686565	0.7652209	0.2966284	0.465916	0.6110113	0.9221586	0.2083839	0.6030051	0.5946728	0.3762666	0.3526745	0.5207475	0.2192863	0.4474704	0.6591895	0.5715669	0.2100502	0.4875239	0.6699357	0.7413012	0.2773983	1.314485	0.3083369	0.4528595	0.2957873	0.4145206	0.198046	0.2134637	0.3738314	0.4278764	0.3604866	0.2772605	0.4875599	0.6302543	0.7249106	0.3081181	0.4059908	0.29888	0.1906736	0.4629287	0.2239089	0.59571	-0.02308937	0.3306408	0.3891964	0.6058399
44.82	0.5840734	0.4930531	0.4611152	0.219981	0.8547725	0.4015147	0.450936	0.5326149	0.6220121	0.2177614	0.5928529	0.5840734	0.5462428	0.3723226	0.4951224	0.1569158	0.5760576	0.7067955	0.43799	0.1858736	0.4147676	0.4303655	0.7588667	0.3759253	1.289634	0.3289247	0.4010533	0.2682522	0.1407738	0.3298814	0.2814945	0.3846507	0.3952305	0.3964292	0.2624366	0.563146	0.994419	0.5531111	0.4693375	0.3783219	0.3292859	0.2359539	0.4636748	0.2231688	0.6299239	-0.03428253	0.3024672	0.4888722	0.2737731
45.221	0.3858239	0.4990405	0.4351954	0.2293061	0.8200114	0.4200414	0.6267875	0.6490553	0.7202894	0.2526698	0.619643	0.3858239	0.4212824	0.3117492	0.5769264	0.07767716	0.5452001	0.6291519	0.3958563	0.2389151	0.3254767	0.6167752	0.5688036	0.4514304	1.203405	0.1882883	0.3019276	0.1649799	0.4324613	0.3864913	0.2478425	0.4373047	0.4025341	0.4972807	0.2673305	0.4393299	0.6222569	0.8436348	0.5464859	0.4652761	0.3221579	0.2710036	0.4581648	0.2090712	0.3963082	-0.01958105	0.313506	0.4674814	0.4503074
45.62	0.5897579	0.5411771	0.3848023	0.09926709	0.8553233	0.2902074	0.4943134	0.7224989	0.9367788	0.1934645	0.4661671	0.5897579	0.5002785	0.3238703	0.6636965	0.1475738	0.5606148	0.7765893	0.3812321	0.2637204	0.3437724	0.4398869	0.5596018	0.6584726	1.123562	0.2786408	0.289328	0.3532815	0.1545349	0.3773309	0.2632524	0.4007016	0.436236	0.3158659	0.2712885	0.3267511	0.6598967	0.9684356	0.3543441	0.4055334	0.303778	0.2294799	0.4594063	0.2331191	0.3631815	-0.02717417	0.511489	0.2803823	0.3757698
[truncated: 36 more columns]

## Sheet: Fig.8d_FRAP in brains
Time(s)	GFP-Imp wt																																													G080-Imp-ΔPLD
0	0	0	0	0	0	0	0	0	0	0	0	0	0	0	0	0	0	0	0	0	0	0	0	0	0	0	0	0	0	0	0	0	0	0	0	0	0	0	0	0	0	0	0	0	0	0	0	0	0
0.9	0.159448	0.180643	0.163663	0.141873	0.082309	0.042646	0.078508	0.109001	0.250339	0.091414	0.262116	0.220101	0.01878	0.120846	0.043416	0.060478	0.083189	0.150975	0.113652	0.109014	0.085169	0.145257	0.056272	0.181289	0.140801	0.083673	0.147586	0.114839	0.043405	0.049229	-0.00006	0.069679	0.101329	0.045817	0.129572	0.023097	0.118393	0.267007	0.111738	0.233572	0.202335	0.045291	0.11037	-0.0256	0.080475	0.11675	0.11056	0.037805	0.097123
1.9	0.205969	0.049961	0.26927	0.2272	0.180657	0.145006	0.164404	0.130445	0.410212	0.213789	0.27941	0.282738	0.104411	0.077443	0.091725	0.096919	0.148277	0.241407	0.127353	0.137154	0.138473	0.26724	0.212799	0.295905	0.163119	0.233783	0.166862	0.301443	0.183898	0.069577	0.076042	0.138873	0.198021	0.060475	0.095973	0.057876	0.302052	0.437507	0.214782	0.279664	0.252002	0.142056	0.119563	0.12088	0.041291	0.16762	0.175171	0.085956	0.064381
2.9	0.185744	0.404372	0.273523	0.199786	0.252404	0.144915	0.325414	0.145097	0.514177	0.216121	0.262051	0.165407	0.186029	0.334214	0.12579	0.072229	0.174516	0.184349	0.179317	0.284632	0.300949	0.245505	0.267951	0.307729	0.237115	0.2772	0.243568	0.277644	0.257926	0.118415	0.028799	0.187346	0.17698	0.0736	0.109508	0.059734	0.238677	0.422585	0.266694	0.321014	0.263717	0.263635	0.337146	0.363404	0.112274	0.217585	0.245587	0.135689	0.140999
3.9	0.123049	0.327096	0.30674	0.2263	0.251757	0.205915	0.313488	0.160876	0.332219	0.218488	0.406045	0.308013	0.180106	0.34394	0.16696	0.187377	0.280105	0.267516	0.167316	0.248821	0.27249	0.280252	0.352025	0.30347	0.284247	0.25467	0.44511	0.285675	0.211418	0.175898	0.065365	0.154603	0.264327	0.126321	0.264273	0.070657	0.259342	0.378938	0.28858	0.339516	0.356542	0.242357	0.341358	0.230727	0.268943	0.227935	0.211105	0.150988	0.101483
4.9	0.189893	0.325812	0.365368	0.355487	0.347605	0.20038	0.398675	0.150268	0.477955	0.318233	0.390948	0.368938	0.183646	0.260041	0.1987	0.294252	0.231238	0.373674	0.241265	0.264988	0.247496	0.357742	0.41502	0.347101	0.272949	0.326081	0.379512	0.325201	0.288847	0.200914	0.090821	0.154205	0.202382	0.116056	0.281344	0.165242	0.283581	0.544304	0.304505	0.366568	0.386001	0.258629	0.237271	0.264288	0.202095	0.260606	0.274655	0.12319	0.125839
5.9	0.252957	0.269302	0.41729	0.404295	0.381288	0.280914	0.322453	0.275201	0.556316	0.366085	0.481884	0.280013	0.267346	0.191441	0.208733	0.254732	0.264863	0.332019	0.288022	0.269958	0.280947	0.346931	0.354773	0.403805	0.352195	0.397107	0.399773	0.420608	0.25798	0.14226	0.128667	0.230295	0.308068	0.133836	0.317404	0.159893	0.387259	0.53045	0.371976	0.44287	0.576759	0.32216	0.492268	0.218813	0.361888	0.312572	0.237269	0.184636	0.201259
6.9	0.358045	0.347969	0.511492	0.440756	0.301904	0.353261	0.533595	0.326387	0.624095	0.371883	0.5751	0.368879	0.217116	0.311417	0.208989	0.273814	0.353091	0.313041	0.252988	0.393382	0.417858	0.327072	0.437261	0.463517	0.308245	0.369057	0.387202	0.293272	0.312009	0.199776	0.109005	0.243231	0.363252	0.159255	0.362908	0.104465	0.484573	0.414668	0.327788	0.452625	0.392865	0.282708	0.334673	0.284773	0.325994	0.411203	0.418842	0.162758	0.151619
7.8901	0.323443	0.408663	0.360744	0.504847	0.426844	0.466353	0.518794	0.311622	0.506334	0.530722	0.404522	0.365556	0.307105	0.391795	0.152152	0.309202	0.407876	0.435809	0.307247	0.248384	0.416491	0.426377	0.474663	0.46935	0.385129	0.462304	0.341278	0.362928	0.416393	0.20602	0.210098	0.260034	0.381199	0.189696	0.346582	0.114842	0.408794	0.371951	0.484995	0.459689	0.494368	0.332737	0.340107	0.37024	0.342604	0.334095	0.41137	0.165248	0.212525
8.860601	0.536404	0.49403	0.552876	0.395433	0.461934	0.397536	0.38364	0.256291	0.565013	0.540597	0.432914	0.411923	0.306031	0.496252	0.261979	0.351724	0.322249	0.333957	0.272141	0.461789	0.462617	0.405213	0.484155	0.46569	0.350019	0.447433	0.455173	0.559329	0.422168	0.192651	0.138545	0.224859	0.453563	0.160088	0.360778	0.1093	0.506764	0.659253	0.394293	0.454886	0.542087	0.350109	0.445446	0.477066	0.451789	0.358835	0.313422	0.232698	0.171794
9.8601	0.401815	0.420841	0.440492	0.536185	0.488956	0.468467	0.521759	0.299943	0.500522	0.55154	0.335699	0.486417	0.372428	0.289517	0.311778	0.367659	0.34307	0.406133	0.25933	0.445294	0.359188	0.390982	0.423817	0.403457	0.368829	0.449414	0.478117	0.423297	0.37325	0.279801	0.197705	0.299141	0.357725	0.265257	0.3513	0.140757	0.488493	0.590689	0.394082	0.55144	0.548105	0.430524	0.345603	0.379188	0.3852	0.356571	0.401623	0.242471	0.189079
10.8585	0.445226	0.649156	0.443985	0.501951	0.469667	0.384689	0.488667	0.260334	0.488721	0.329034	0.457658	0.449777	0.235977	0.378876	0.219584	0.330722	0.458177	0.37049	0.30809	0.346172	0.404119	0.369184	0.463608	0.449765	0.479865	0.526777	0.544148	0.453919	0.38951	0.289709	0.189955	0.428201	0.530793	0.272655	0.330097	0.21178	0.42307	0.486759	0.474171	0.54086	0.553013	0.47187	0.388705	0.343525	0.52784	0.303527	0.373087	0.250094	0.246328
11.861	0.392066	0.54787	0.494787	0.510127	0.410984	0.424236	0.500509	0.393559	0.584716	0.461924	0.454828	0.503587	0.249802	0.472297	0.306087	0.383746	0.521689	0.407936	0.381126	0.387755	0.382532	0.317777	0.530164	0.501651	0.399871	0.475179	0.621485	0.446381	0.428248	0.260197	0.232355	0.38544	0.495167	0.270283	0.330212	0.199595	0.386057	0.642251	0.53308	0.547521	0.567195	0.342311	0.395487	0.375001	0.667923	0.415463	0.460171	0.233875	0.245755
12.8595	0.51052	0.595207	0.533237	0.5615	0.517367	0.529746	0.5957	0.369214	0.680783	0.504131	0.494471	0.466483	0.341433	0.426605	0.2905	0.420049	0.54803	0.509546	0.341606	0.594333	0.52819	0.352312	0.521503	0.5061	0.460308	0.448251	0.562452	0.543225	0.367128	0.415798	0.239583	0.4532	0.438709	0.243792	0.389382	0.199808	0.335095	0.416406	0.49244	0.453875	0.362971	0.430366	0.450033	0.474479	0.395385	0.388548	0.362013	0.207723	0.171541
13.8579	0.412848	0.655444	0.574284	0.567548	0.511798	0.479305	0.479072	0.364149	0.618904	0.506429	0.461166	0.454398	0.419909	0.466035	0.404894	0.450932	0.539344	0.491046	0.378377	0.525996	0.469997	0.416989	0.5405	0.540854	0.527589	0.397499	0.661158	0.568555	0.480235	0.357431	0.329131	0.429411	0.4663	0.288801	0.460405	0.235057	0.462745	0.630488	0.595577	0.522308	0.436743	0.465275	0.483153	0.269857	0.449297	0.433556	0.439142	0.250985	0.237093
14.8584	0.566736	0.575837	0.522564	0.658474	0.53341	0.490496	0.54286	0.370569	0.595312	0.532685	0.63935	0.540948	0.400855	0.523601	0.394788	0.384951	0.518916	0.492725	0.36952	0.506372	0.458875	0.355521	0.549784	0.466864	0.433431	0.582696	0.689518	0.467122	0.471418	0.398988	0.250918	0.419314	0.509147	0.284952	0.461033	0.190411	0.390503	0.705154	0.451283	0.594693	0.430185	0.470649	0.425635	0.355866	0.401401	0.438613	0.529419	0.26476	0.220913
15.8589	0.570453	0.495959	0.606443	0.578475	0.581166	0.485381	0.602919	0.381661	0.846266	0.411643	0.544929	0.613097	0.457138	0.265699	0.347492	0.468879	0.663706	0.477834	0.33016	0.506363	0.575106	0.324309	0.549614	0.563298	0.411464	0.493952	0.599628	0.456235	0.543853	0.43562	0.29875	0.348114	0.619035	0.294721	0.421803	0.168862	0.512523	0.546634	0.447139	0.573782	0.491121	0.502116	0.570556	0.481771	0.573646	0.42624	0.450831	0.264802	0.259137
16.8593	0.514679	0.409714	0.53985	0.651172	0.512403	0.424798	0.616628	0.488648	0.666157	0.655377	0.550299	0.497423	0.423055	0.508088	0.302274	0.469591	0.621678	0.497529	0.40976	0.536716	0.580401	0.519425	0.419768	0.581544	0.461655	0.449022	0.565675	0.45264	0.46014	0.390748	0.300589	0.43938	0.48216	0.280173	0.429566	0.228089	0.522775	0.632586	0.571768	0.400141	0.510261	0.345618	0.687689	0.476143	0.385279	0.480479	0.455322	0.307053	0.136898
17.8678	0.546782	0.724789	0.55149	0.530277	0.596289	0.548103	0.470224	0.453056	0.698794	0.604726	0.429284	0.520836	0.481111	0.295395	0.255367	0.499715	0.559873	0.562122	0.458055	0.519584	0.566135	0.427701	0.504458	0.619473	0.436538	0.607269	0.710171	0.564885	0.407701	0.453422	0.314765	0.398686	0.547141	0.286272	0.418919	0.243529	0.584031	0.518592	0.473549	0.582357	0.4874	0.494045	0.517366	0.293296	0.558921	0.382405	0.483178	0.296292	0.234916
18.8583	0.481721	0.572033	0.573068	0.450288	0.494255	0.549284	0.43888	0.468037	0.713846	0.538913	0.478221	0.457399	0.39737	0.549632	0.310089	0.489015	0.689215	0.607062	0.3531	0.480193	0.44464	0.491307	0.535214	0.585324	0.43212	0.667135	0.483313	0.537481	0.60298	0.397909	0.330923	0.487514	0.579998	0.405898	0.385808	0.304336	0.448684	0.766738	0.530767	0.620937	0.45179	0.539807	0.625586	0.579577	0.555985	0.452245	0.420231	0.30057	0.248627
19.8588	0.549831	0.767952	0.597926	0.48771	0.564831	0.494485	0.557552	0.396759	0.607462	0.461369	0.52693	0.402366	0.409057	0.359687	0.342894	0.530985	0.652761	0.560033	0.390625	0.592973	0.553278	0.423089	0.524535	0.653545	0.473247	0.501744	0.578182	0.6357	0.562702	0.375742	0.276336	0.325496	0.509714	0.351209	0.483311	0.248967	0.643624	0.669773	0.566553	0.503237	0.588327	0.438953	0.506317	0.474184	0.569184	0.467089	0.50651	0.229567	0.206714
20.8582	0.518912	0.708987	0.609308	0.542774	0.676813	0.424012	0.504777	0.420676	0.613877	0.528585	0.552922	0.427658	0.343894	0.292897	0.426245	0.53583	0.668002	0.552695	0.36699	0.58782	0.507254	0.436898	0.559715	0.538864	0.500852	0.647726	0.794764	0.544072	0.578093	0.398154	0.383092	0.501928	0.523735	0.264553	0.454468	0.280609	0.501977	0.612591	0.48343	0.560216	0.332835	0.413108	0.697587	0.461181	0.548577	0.446388	0.454837	0.269197	0.251464
21.8587	0.546339	0.501175	0.587618	0.622276	0.679114	0.41086	0.505797	0.411788	0.579619	0.621585	0.50661	0.539005	0.428668	0.592403	0.264677	0.517916	0.645031	0.58726	0.385619	0.625829	0.506691	0.459938	0.516432	0.568172	0.536754	0.545596	0.648545	0.632484	0.600757	0.403443	0.35452	0.583682	0.64927	0.186692	0.575913	0.243506	0.536911	0.793254	0.497094	0.65206	0.380311	0.522113	0.421145	0.503133	0.59357	0.414676	0.642865	0.260278	0.33581
22.8592	0.532428	0.797508	0.616404	0.636218	0.544228	0.464766	0.577572	0.34038	0.735676	0.655079	0.628174	0.576914	0.39771	0.479883	0.390965	0.620575	0.694576	0.705861	0.399668	0.559087	0.358907	0.511187	0.591469	0.58617	0.477488	0.465502	0.602117	0.552744	0.56629	0.481632	0.336975	0.503413	0.560567	0.36779	0.531384	0.311241	0.50578	0.740716	0.481838	0.608437	0.493646	0.524464	0.432942	0.657995	0.583834	0.467045	0.489006	0.298445	0.25683
23.8596	0.651548	0.678043	0.534589	0.695962	0.499026	0.527816	0.628878	0.352992	0.752769	0.611453	0.598191	0.608533	0.431141	0.579524	0.381614	0.690283	0.716239	0.707773	0.401352	0.571385	0.429568	0.379011	0.603949	0.623845	0.554412	0.731178	0.660082	0.595903	0.587028	0.465059	0.338067	0.448534	0.637786	0.297896	0.526106	0.313044	0.628828	0.696449	0.640912	0.613532	0.441929	0.598237	0.474297	0.563919	0.439287	0.494914	0.567246	0.229142	0.350974
24.8581	0.518073	0.703173	0.635232	0.661017	0.520428	0.49286	0.615996	0.495162	0.653243	0.59332	0.524063	0.522541	0.457763	0.813845	0.344342	0.748614	0.674513	0.616323	0.448475	0.484978	0.405365	0.50235	0.648946	0.63902	0.587609	0.743881	0.631144	0.603747	0.69829	0.438268	0.335763	0.529385	0.565377	0.400247	0.522372	0.276324	0.640778	0.736993	0.668105	0.650841	0.527108	0.623215	0.622761	0.7523	0.543202	0.479667	0.542383	0.239011	0.267022
25.8586	0.570046	0.718643	0.630446	0.590161	0.587617	0.591823	0.663017	0.520294	0.76655	0.568619	0.614605	0.651398	0.442527	0.577711	0.380887	0.575369	0.680823	0.681735	0.460883	0.687479	0.475045	0.39706	0.798316	0.530683	0.593467	0.682036	0.59191	0.668838	0.579293	0.541833	0.33522	0.400664	0.543527	0.400336	0.603707	0.292578	0.586937	0.947637	0.440685	0.676046	0.696378	0.52359	0.795047	0.549308	0.577012	0.429983	0.619644	0.369466	0.272999
26.859	0.460996	0.725456	0.603448	0.789738	0.68336	0.502168	0.527311	0.521443	0.813081	0.444384	0.544827	0.519995	0.436109	0.492817	0.424845	0.78733	0.699767	0.658812	0.516661	0.49681	0.459215	0.462525	0.656963	0.582624	0.589114	0.699975	0.550821	0.598937	0.626181	0.496625	0.392153	0.480146	0.654298	0.317612	0.52687	0.285932	0.572522	0.813956	0.525079	0.769985	0.445398	0.530553	0.629217	0.645496	0.865735	0.569374	0.555527	0.256159	0.254071
27.8595	0.605784	0.661869	0.759753	0.650334	0.699332	0.517589	0.433124	0.429334	0.687148	0.518486	0.632387	0.528997	0.426986	0.539221	0.396114	0.732157	0.790232	0.636424	0.470087	0.589905	0.577573	0.49175	0.655936	0.521999	0.526368	0.608797	0.781592	0.639425	0.638178	0.445813	0.30566	0.630187	0.630201	0.366818	0.490173	0.366168	0.64476	0.687791	0.54227	0.649292	0.473549	0.623278	0.657895	0.71641	0.713994	0.551316	0.5543	0.320367	0.302445
28.858	0.633282	0.678406	0.74183	0.616718	0.526153	0.610788	0.527883	0.435233	0.643471	0.601502	0.745793	0.50668	0.364372	0.5129	0.39796	0.674395	0.823592	0.668613	0.32075	0.754932	0.619183	0.480716	0.692157	0.598223	0.590932	0.67815	0.769799	0.646087	0.53263	0.449036	0.35962	0.624114	0.732267	0.341072	0.414123	0.347347	0.680741	0.801142	0.634642	0.70606	0.616305	0.521244	0.701675	0.610657	0.833147	0.529551	0.526879	0.276262	0.301963
29.8585	0.637769	0.731898	0.641834	0.626652	0.584578	0.589286	0.701778	0.547454	0.882375	0.681858	0.606821	0.572185	0.416721	0.706958	0.467667	0.835264	0.770909	0.710687	0.431055	0.562636	0.555065	0.472754	0.72751	0.589758	0.639539	0.724301	0.694727	0.488965	0.647847	0.53139	0.35346	0.464926	0.803753	0.326721	0.560706	0.401144	0.544463	0.890462	0.548379	0.642001	0.561445	0.618622	0.630329	0.771341	0.718846	0.598548	0.505966	0.32488	0.257992
30.8589	0.521821	0.722991	0.705098	0.5986	0.539556	0.666167	0.655942	0.526759	0.76297	0.73503	0.712517	0.670482	0.509028	0.613471	0.575021	0.736335	0.772414	0.561005	0.418452	0.682627	0.542987	0.505761	0.800329	0.580545	0.634973	0.822492	0.547545	0.628447	0.639474	0.604957	0.345319	0.607115	0.65505	0.39016	0.471116	0.349608	0.691294	0.964046	0.57103	0.711955	0.543942	0.480273	0.572014	0.668152	0.834601	0.535853	0.561638	0.302062	0.343715
31.8574	0.795292	0.702576	0.662881	0.686234	0.572423	0.554957	0.702228	0.491516	0.758578	0.440998	0.632521	0.518319	0.408395	0.634845	0.466718	0.707144	0.720762	0.554533	0.500238	0.689832	0.563086	0.626628	0.697841	0.668851	0.520292	0.75458	0.574581	0.606524	0.737577	0.549581	0.247878	0.479068	0.661915	0.370941	0.581532	0.345072	0.763867	0.848293	0.55802	0.667182	0.523074	0.637913	0.726493	0.61943	0.730352	0.596457	0.562039	0.243809	0.282935
32.8579	0.612698	0.623785	0.713411	0.67195	0.63986	0.535239	0.627569	0.491018	0.763491	0.514681	0.689441	0.595281	0.513421	0.740124	0.421134	0.797272	0.760582	0.666028	0.406327	0.507996	0.617603	0.423875	0.686994	0.593018	0.545868	0.73985	0.802444	0.539963	0.662746	0.500346	0.395963	0.454017	0.591092	0.431591	0.598954	0.467798	0.626977	0.763952	0.616647	0.702537	0.715877	0.48562	0.725349	0.712678	0.757613	0.591754	0.610801	0.294171	0.314863
33.8583	0.510541	0.787968	0.625869	0.714676	0.682819	0.513019	0.651738	0.585323	0.785294	0.734548	0.609128	0.467896	0.373165	0.849261	0.469945	0.76641	0.83261	0.700218	0.411048	0.651586	0.511554	0.47042	0.743619	0.531451	0.558695	0.657462	0.791805	0.517448	0.723734	0.54242	0.470156	0.534218	0.57914	0.376649	0.534199	0.419226	0.888882	0.743484	0.621352	0.673766	0.683956	0.581039	0.617712	0.514931	0.549856	0.565944	0.523121	0.340023	0.327401
34.8588	0.735964	0.76451	0.571063	0.562496	0.699189	0.55338	0.650799	0.456841	0.828482	0.704961	0.715445	0.503643	0.551422	0.704751	0.480825	0.787865	0.770613	0.670786	0.347671	0.576995	0.597817	0.415163	0.687673	0.648128	0.556276	0.57006	0.818711	0.61364	0.665094	0.614814	0.311751	0.696493	0.588171	0.411312	0.64807	0.45862	0.743066	0.797709	0.551525	0.740884	0.582336	0.626105	0.639882	0.667506	0.693171	0.586206	0.613417	0.311854	0.17651
35.8593	0.769863	0.752317	0.628617	0.528275	0.665687	0.584151	0.645656	0.440329	0.783748	0.508294	0.739714	0.650089	0.536177	0.891126	0.54144	0.649579	0.765614	0.744905	0.338777	0.5102	0.517619	0.461361	0.724704	0.608929	0.536982	0.668587	0.614985	0.377832	0.636067	0.623382	0.350887	0.667294	0.658247	0.401416	0.390481	0.515568	0.701135	0.881214	0.629862	0.691248	0.691308	0.581263	0.431238	0.468406	0.699947	0.534597	0.537753	0.357781	0.326256
36.8578	0.679787	0.734143	0.737443	0.680859	0.596001	0.53647	0.691632	0.558051	0.610641	0.563683	0.589437	0.544439	0.470357	0.918007	0.46522	0.649149	0.823765	0.846544	0.391836	0.51664	0.590262	0.531806	0.742052	0.660284	0.515862	0.592721	0.719416	0.532578	0.762151	0.576738	0.526351	0.663368	0.662642	0.416658	0.598234	0.578721	0.815289	1.048894	0.498977	0.582284	0.643772	0.638766	0.792811	0.729061	0.801896	0.594297	0.721991	0.300067	0.333446
37.8582	0.685901	0.695738	0.70195	0.641326	0.679869	0.538773	0.799949	0.488399	0.814861	0.628067	0.731127	0.530075	0.466143	0.54092	0.388443	0.645895	0.846469	0.811117	0.379637	0.640047	0.637154	0.515281	0.67365	0.710563	0.654608	0.760155	0.649725	0.512409	0.628795	0.61011	0.391882	0.569312	0.753015	0.429811	0.7155	0.478125	0.82924	1.322704	0.476461	0.602142	0.638397	0.651262	0.60862	0.613998	0.532208	0.55617	0.633716	0.254272	0.279596
38.8587	0.696198	0.829299	0.737125	0.665762	0.633434	0.575041	0.553954	0.569377	0.737435	0.69729	0.737135	0.496173	0.442406	0.577053	0.560688	0.720561	0.895746	0.612585	0.404756	0.503213	0.546256	0.518578	0.624485	0.552907	0.610707	0.769481	0.683005	0.463501	0.790605	0.583245	0.535139	0.652016	0.662087	0.459118	0.695483	0.516494	0.838571	1.005464	0.592052	0.769966	0.581508	0.672726	0.601803	0.736312	0.690708	0.578894	0.513938	0.312975	0.174076
39.8582	0.639298	0.842248	0.682977	0.597203	0.721993	0.511243	0.78182	0.460537	0.841469	0.644488	0.625886	0.553875	0.554282	0.507854	0.371487	0.67606	0.889656	0.802548	0.358812	0.595332	0.531878	0.657358	0.73345	0.585877	0.533696	0.676886	0.66351	0.659121	0.595665	0.548879	0.4876	0.418993	0.659043	0.49355	0.680614	0.605856	0.796579	0.971402	0.579552	0.652952	0.579817	0.748909	0.761016	0.719167	0.708515	0.558854	0.576893	0.335024	0.273134
40.8586	0.740363	0.949415	0.658941	0.550123	0.555595	0.684636	0.65025	0.551881	0.761127	0.677075	0.81542	0.568945	0.441674	0.621535	0.404976	0.758401	0.756975	0.713198	0.382397	0.525784	0.561225	0.627495	0.7106	0.646479	0.612228	0.684738	0.772559	0.473507	0.791041	0.571056	0.386766	0.555984	0.596911	0.44563	0.559793	0.549349	0.738833	1.028258	0.575251	0.69792	0.523057	0.651191	0.629275	0.781671	0.889557	0.638393	0.624565	0.333195	0.262335
41.8591	0.669595	0.813178	0.844921	0.563716	0.544059	0.646948	0.689058	0.547658	0.862272	0.572909	0.858566	0.672835	0.449161	0.687628	0.431179	0.763148	0.768766	0.688521	0.379406	0.516712	0.508372	0.535186	0.704644	0.496432	0.505241	0.518729	0.742541	0.71941	0.657215	0.648085	0.501516	0.635632	0.664456	0.453358	0.731864	0.482625	0.771705	0.683326	0.570592	0.727225	0.670271	0.767504	0.556417	0.688011	0.990391	0.60885	0.693034	0.410415	0.344238
42.8596	0.672793	0.885709	0.768049	0.56848	0.720074	0.703084	0.643659	0.492275	0.770124	0.748812	0.677816	0.683003	0.45643	0.620208	0.358858	0.753678	0.79831	0.724738	0.401589	0.669261	0.557463	0.524405	0.791705	0.518462	0.575117	0.516813	0.552236	0.593126	0.681713	0.529271	0.416562	0.561894	0.731691	0.455619	0.587273	0.518481	0.622317	0.773705	0.596498	0.827176	0.546747	0.722383	0.591451	0.865793	0.653401	0.559345	0.677152	0.376451	0.331366
43.859	0.590953	0.764987	0.713845	0.641182	0.682733	0.681549	0.797243	0.465415	0.825483	0.653884	0.830649	0.671493	0.480777	0.769601	0.453042	0.694923	0.861594	0.702141	0.428218	0.638349	0.509556	0.678268	0.644503	0.586693	0.582104	0.591286	0.696364	0.687724	0.658155	0.500451	0.384412	0.684447	0.641928	0.416498	0.519863	0.518411	0.794789	0.673432	0.544566	0.720212	0.5387	0.748352	0.511804	0.682993	0.739559	0.541146	0.676317	0.385088	0.307544
44.8595	0.591343	0.977874	0.825206	0.615	0.465252	0.667942	0.659762	0.419898	0.811682	0.896536	0.748594	0.606266	0.436039	0.743576	0.533992	0.759532	0.964626	0.614286	0.51852	0.700088	0.568837	0.646162	0.729906	0.523821	0.603148	0.497025	0.739553	0.65333	0.640138	0.492939	0.509917	0.558	0.734392	0.427992	0.771945	0.534771	0.821425	1.002133	0.677185	0.704622	0.631289	0.538996	0.721613	0.661371	0.813201	0.545186	0.530381	0.380534	0.291899
45.859	0.692768	0.809322	0.844474	0.623157	0.714056	0.551646	0.709848	0.468949	0.925751	0.734099	0.746265	0.563647	0.424587	0.829588	0.633254	0.751598	0.849403	0.765139	0.415716	0.618774	0.560786	0.583917	0.65516	0.423826	0.471211	0.665548	0.709058	0.597869	0.836844	0.622285	0.444311	0.624424	0.792238	0.526417	0.748857	0.543094	0.770634	0.932657	0.687753	0.821623	0.499051	0.647275	0.694291	0.658143	0.844411	0.647128	0.66191	0.335308	0.361935
46.8595	0.622837	0.83313	0.858334	0.658369	0.599497	0.674593	0.709507	0.635259	1.010505	0.583909	0.76285	0.602744	0.486643	0.793764	0.403696	0.768093	0.778628	0.625803	0.486693	0.653253	0.51488	0.543239	0.69816	0.559128	0.617777	0.661637	0.61298	0.549755	0.856258	0.529562	0.489776	0.69743	0.775178	0.527655	0.911342	0.545376	0.886122	0.957251	0.587456	0.79317	0.552971	0.691315	0.621386	0.660033	0.702204	0.603116	0.602516	0.353063	0.232696
47.8599	0.710495	0.856912	0.640502	0.694425	0.772935	0.678753	0.6526	0.432093	0.813514	0.657836	0.73271	0.555946	0.459898	0.765955	0.341499	0.794964	0.836141	0.724048	0.487378	0.559762	0.557854	0.559082	0.749517	0.587564	0.581336	0.556657	0.645881	0.410662	0.606358	0.567344	0.488002	0.622236	0.702994	0.477215	0.784541	0.549307	0.955841	0.804867	0.581413	0.791148	0.684225	0.521651	0.672567	0.742946	0.742875	0.616515	0.595674	0.424519	0.36918
48.8604	0.744501	0.789242	0.692234	0.675181	0.700169	0.655992	0.773681	0.494447	0.934066	0.729634	0.824031	0.491687	0.422402	0.628545	0.506242	0.734849	0.735523	0.785144	0.495842	0.719045	0.588548	0.642334	0.768841	0.566816	0.499699	0.690474	0.810207	0.616084	0.823245	0.643955	0.512478	0.538807	0.77436	0.564587	0.74082	0.590638	0.673917	0.992678	0.535963	0.81374	0.624025	0.642931	0.676674	0.940236	0.909616	0.61023	0.610254	0.459405	0.36616
49.8589	0.702943	0.875351	0.771069	0.646559	0.775605	0.647063	0.68787	0.60819	0.711738	0.585142	0.655915	0.585702	0.317928	0.477972	0.467559	0.694436	0.830094	0.677834	0.57348	0.754452	0.421101	0.591072	0.616302	0.473484	0.58632	0.747888	0.737436	0.457349	0.587594	0.664643	0.587945	0.617525	0.661962	0.48299	0.926433	0.648471	0.714628	0.954587	0.554279	0.761756	0.567099	0.69709	0.7612	0.727655	0.831952	0.600708	0.590617	0.320022	0.318765
50.8593	0.790833	0.898836	0.845484	0.553513	0.800789	0.576252	0.754297	0.45022	0.919984	0.57376	0.851979	0.554076	0.575134	0.663743	0.569551	0.824112	0.895647	0.797324	0.612615	0.752138	0.59999	0.556836	0.731395	0.515191	0.578084	0.761906	0.709055	0.562039	0.544948	0.546234	0.419765	0.52453	0.802614	0.466261	0.789775	0.609056	0.611238	0.698607	0.727427	0.850006	0.47907	0.623558	0.795186	0.68728	0.855126	0.584525	0.58332	0.278349	0.392339
[truncated: 43 more columns]

[truncated: 14 more sheets: Fig.8e_FRAP in S2R+ cells, Fig.9a_MARCM, Fig.9b_FRAP in S2R+ cells, Fig.9d_raw granule numbers, Fig.9e_nbs of >25 pix gran, Fig.S2_norm signal intensities, Fig.S4a_percentages motile gran, Fig.S4b_run lengths, Fig.S4c_distribution retro runs, Fig.S4d_norm intensities, Fig.S6ae_WB_GFP_tub, Fig. S6cf_distrib granule size, Fig.S7dfg_granule numbers, Fig.S8a_FRAP diff sizes]
